# Supplementary material for: 2,6-Bis(4-meth­oxy­phen­yl)-1,3-dimethyl­piperidin-4-one O-benzyl­oxime
Source: Acta Crystallogr Sect E Struct Rep Online. 2012 Jan 25;68(Pt 2):o524. doi: 10.1107/S1600536812002140 (PMC3275265; doi:10.1107/S1600536812002140)
Supplement: Supplementary file 1 [file e-68-0o524-sup1.cif]

##############################################################################
#                                                                            #
# This CIF contains the data in a paper accepted for publication in          #
# Acta Crystallographica Section E. It conforms to the requirements of       #
# Notes for Authors for Acta Crystallographica Section E, and has been       #
# peer reviewed under the auspices of the IUCr Commission on Journals.       #
#                                                                            #
# Full details of the Crystallographic Information File format               #
# are given in the paper "The Crystallographic Information File (CIF):       #
# a New Standard Archive File for Crystallography" by S. R. Hall, F. H.      #
# Allen and I. D. Brown [Acta Cryst. (1991), A47, 655-685].                  #
#                                                                            #
# The current version of the core CIF dictionary is obtainable from          #
# ftp://ftp.iucr.org/pub/cif_core.dic.                                       #
#                                                                            #
# Software is freely available for graphical display of the structure(s)     #
# in this CIF. For information consult the CIF software page                 #
# http://www.iucr.org/resources/cif/software.                                #
#                                                                            #
# This file may be used for bona fide research purposes within the           #
# scientific community so long as proper attribution is given to the journal # 
# article from which it was obtained.                                        #
#                                                                            #
##############################################################################
data_global
_audit_creation_method     'SHELXL-97'
_journal_data_validation_number     ?
_journal_date_recd_electronic     2012-01-12
_journal_date_accepted     2012-01-18
_journal_name_full     'Acta Crystallographica, Section E'
_journal_year     2012
_journal_volume     68
_journal_issue      2
_journal_page_first     o524
_journal_page_last     o524
_journal_paper_category     QO
_journal_paper_doi     10.1107/S1600536812002140
_journal_coeditor_code     BQ2334
_publ_contact_author_name     'Paramasivam Parthiban'
_publ_contact_author_address
;
Department of Image Science and Engineering
Pukyong National University
Busan, Republic of Korea
;
_publ_contact_author_email     parthisivam@yahoo.co.in
_publ_contact_author_fax     '  '
_publ_contact_author_phone     '+82-55-320-3224'
_publ_section_title
;
2,6-Bis(4-methoxyphenyl)-1,3-dimethylpiperidin-4-one <i>O</i>-benzyloxime
;
loop_
    _publ_author_name
    _publ_author_address
    'Dong Ho Park'
;     Department of Biomedicinal Chemistry
      Inje University
      Gimhae, Gyeongnam 621 749, Republic of Korea
;
    'V. Ramkumar'
;     Department of Chemistry
      IIT Madras, Chennai 600 036
      TamilNadu, India
;
    'P. Parthiban'
;     Department of Biomedicinal Chemistry
      Inje University
      Gimhae, Gyeongnam 621 749, Republic of Korea
;
_publ_section_synopsis     .
data_I
_audit_creation_method     SHELXL-97
_chemical_name_systematic
;
2,6-Bis(4-methoxyphenyl)-1,3-dimethylpiperidin-4-one <i>O</i>-benzyloxime
;
_chemical_name_common     ?
_chemical_formula_moiety     'C28 H32 N2 O3'
_chemical_formula_sum     'C28 H32 N2 O3'
_chemical_formula_iupac     'C28 H32 N2 O3'
_chemical_formula_weight     444.56
_chemical_melting_point     ?
_symmetry_cell_setting     monoclinic
_symmetry_space_group_name_H-M     'P 21/n'
_symmetry_space_group_name_Hall     '-P 2yn'
loop_
    _symmetry_equiv_pos_as_xyz
    'x, y, z'
    '-x+1/2, y+1/2, -z+1/2'
    '-x, -y, -z'
    'x-1/2, -y-1/2, z-1/2'
_cell_length_a     16.674(5)
_cell_length_b     19.819(8)
_cell_length_c     7.5490(10)
_cell_angle_alpha     90.00
_cell_angle_beta     90.080(5)
_cell_angle_gamma     90.00
_cell_volume     2494.7(13)
_cell_formula_units_Z     4
_cell_measurement_reflns_used     6328
_cell_measurement_theta_min     2.5
_cell_measurement_theta_max     26.2
_cell_measurement_temperature     298(2)
_exptl_crystal_description     needle
_exptl_crystal_colour     colourless
_exptl_crystal_size_max     0.40
_exptl_crystal_size_mid     0.20
_exptl_crystal_size_min     0.20
_exptl_crystal_density_diffrn     1.184
_exptl_crystal_density_meas     ?
_exptl_crystal_density_method     'not measured'
_exptl_crystal_F_000     952
_exptl_absorpt_coefficient_mu     0.077
_exptl_absorpt_correction_type     multi-scan
_exptl_absorpt_process_details     '(SADABS; Bruker, 2004)'
_exptl_absorpt_correction_T_min     0.9699
_exptl_absorpt_correction_T_max     0.9848
_exptl_special_details     ?
_diffrn_ambient_temperature     298(2)
_diffrn_radiation_type     MoK\a
_diffrn_radiation_wavelength     0.71069
_diffrn_radiation_source     'fine-focus sealed tube'
_diffrn_radiation_monochromator     graphite
_diffrn_measurement_device_type     'Bruker APEXII CCD area-detector'
_diffrn_measurement_method     '\w and \f scan'
_diffrn_detector_area_resol_mean     ?
_diffrn_reflns_number     58357
_diffrn_reflns_av_R_equivalents     0.0373
_diffrn_reflns_av_sigmaI/netI     0.0252
_diffrn_reflns_theta_min     1.60
_diffrn_reflns_theta_max     29.23
_diffrn_reflns_theta_full     25.00
_diffrn_measured_fraction_theta_max     0.993
_diffrn_measured_fraction_theta_full     1.000
_diffrn_reflns_limit_h_min     -22
_diffrn_reflns_limit_h_max     22
_diffrn_reflns_limit_k_min     -27
_diffrn_reflns_limit_k_max     27
_diffrn_reflns_limit_l_min     -10
_diffrn_reflns_limit_l_max     10
_diffrn_standards_number     ?
_diffrn_standards_interval_count     ?
_diffrn_standards_interval_time     ?
_diffrn_standards_decay_%     ?
_refine_special_details
;
Refinement of <i>F</i>^2^ against ALL reflections. The weighted <i>R</i>-factor
<i>wR</i> and goodness of fit <i>S</i> are based on <i>F</i>^2^, conventional
<i>R</i>-factors <i>R</i> are based on <i>F</i>, with <i>F</i> set to zero for
negative <i>F</i>^2^. The threshold expression of <i>F</i>^2^ >
\s(<i>F</i>^2^) is used only for calculating <i>R</i>-factors(gt) <i>etc</i>.
and is not relevant to the choice of reflections for refinement.
<i>R</i>-factors based on <i>F</i>^2^ are statistically about twice as large
as those based on <i>F</i>, and <i>R</i>- factors based on ALL data will be
even larger.
;
_reflns_number_total     6743
_reflns_number_gt     4156
_reflns_threshold_expression     I>2sigma(I)
_refine_ls_structure_factor_coef     Fsqd
_refine_ls_matrix_type     full
_refine_ls_R_factor_all     0.0877
_refine_ls_R_factor_gt     0.0480
_refine_ls_wR_factor_gt     0.1301
_refine_ls_wR_factor_ref     0.1604
_refine_ls_goodness_of_fit_ref     1.019
_refine_ls_restrained_S_all     1.019
_refine_ls_number_reflns     6743
_refine_ls_number_parameters     302
_refine_ls_number_restraints     0
_refine_ls_hydrogen_treatment     constr
_refine_ls_weighting_scheme     calc
_refine_ls_weighting_details
         'calc w=1/[\s^2^(Fo^2^)+(0.0731P)^2^+0.4684P] where P=(Fo^2^+2Fc^2^)/3'
_atom_sites_solution_hydrogens     geom
_atom_sites_solution_primary     direct
_atom_sites_solution_secondary     difmap
_refine_ls_shift/su_max     0.000
_refine_ls_shift/su_mean     0.000
_refine_diff_density_max     0.245
_refine_diff_density_min     -0.193
_refine_ls_extinction_method     none
_refine_ls_extinction_coef     ?
loop_
    _atom_type_symbol
    _atom_type_description
    _atom_type_scat_dispersion_real
    _atom_type_scat_dispersion_imag
    _atom_type_scat_source
    'C' 'C' 0.0033 0.0016
                         'International Tables Vol C Tables 4.2.6.8 and 6.1.1.4'
    'H' 'H' 0.0000 0.0000
                         'International Tables Vol C Tables 4.2.6.8 and 6.1.1.4'
    'N' 'N' 0.0061 0.0033
                         'International Tables Vol C Tables 4.2.6.8 and 6.1.1.4'
    'O' 'O' 0.0106 0.0060
                         'International Tables Vol C Tables 4.2.6.8 and 6.1.1.4'
_computing_data_collection     'APEX2 (Bruker, 2004)'
_computing_cell_refinement     'APEX2 and SAINT (Bruker, 2004)'
_computing_data_reduction     'SAINT and XPREP (Bruker, 2004)'
_computing_structure_solution     'SIR92 (Altomare <i>et al.</i>, 1993)'
_computing_structure_refinement     'SHELXL97 (Sheldrick, 2008)'
_computing_molecular_graphics     'ORTEP-3 (Farrugia, 1997)'
_computing_publication_material     'SHELXL97 (Sheldrick, 2008)'
loop_
    _atom_site_type_symbol
    _atom_site_label
    _atom_site_fract_x
    _atom_site_fract_y
    _atom_site_fract_z
    _atom_site_U_iso_or_equiv
    _atom_site_adp_type
    _atom_site_calc_flag
    _atom_site_refinement_flags
    _atom_site_occupancy
    _atom_site_symmetry_multiplicity
    _atom_site_disorder_assembly
    _atom_site_disorder_group
    C C1 0.44194(8) 0.16166(7) 0.11676(18) 0.0417(3) Uani d . 1 1 . .
    H H1 0.4945 0.1589 0.0592 0.050 Uiso calc R 1 1 . .
    C C2 0.44660(10) 0.12323(7) 0.29407(19) 0.0470(3) Uani d . 1 1 . .
    H H2 0.3920 0.1214 0.3419 0.056 Uiso calc R 1 1 . .
    C C3 0.49689(9) 0.16058(7) 0.42603(19) 0.0466(3) Uani d . 1 1 . .
    C C4 0.47747(11) 0.23373(8) 0.4419(2) 0.0571(4) Uani d . 1 1 . .
    H H4A 0.5160 0.2554 0.5195 0.068 Uiso calc R 1 1 . .
    H H4B 0.4246 0.2391 0.4933 0.068 Uiso calc R 1 1 . .
    C C5 0.47965(9) 0.26701(7) 0.2596(2) 0.0457(3) Uani d . 1 1 . .
    H H5 0.5335 0.2611 0.2101 0.055 Uiso calc R 1 1 . .
    C C6 0.38096(8) 0.12780(7) -0.00204(18) 0.0397(3) Uani d . 1 1 . .
    C C7 0.30053(9) 0.12442(8) 0.0456(2) 0.0487(4) Uani d . 1 1 . .
    H H7 0.2837 0.1451 0.1496 0.058 Uiso calc R 1 1 . .
    C C8 0.24547(9) 0.09114(9) -0.0577(2) 0.0566(4) Uani d . 1 1 . .
    H H8 0.1921 0.0891 -0.0228 0.068 Uiso calc R 1 1 . .
    C C9 0.26938(10) 0.06092(8) -0.2127(2) 0.0549(4) Uani d . 1 1 . .
    C C10 0.34798(10) 0.06385(9) -0.2638(2) 0.0575(4) Uani d . 1 1 . .
    H H10 0.3643 0.0435 -0.3687 0.069 Uiso calc R 1 1 . .
    C C11 0.40321(9) 0.09731(9) -0.1580(2) 0.0513(4) Uani d . 1 1 . .
    H H11 0.4566 0.0992 -0.1934 0.062 Uiso calc R 1 1 . .
    C C12 0.23105(18) -0.00445(16) -0.4616(4) 0.1228(11) Uani d . 1 1 . .
    H H12A 0.2481 0.0276 -0.5491 0.184 Uiso calc R 1 1 . .
    H H12B 0.1856 -0.0291 -0.5054 0.184 Uiso calc R 1 1 . .
    H H12C 0.2740 -0.0353 -0.4367 0.184 Uiso calc R 1 1 . .
    C C13 0.42251(12) 0.26663(9) -0.0327(2) 0.0646(5) Uani d . 1 1 . .
    H H13A 0.4064 0.3129 -0.0199 0.097 Uiso calc R 1 1 . .
    H H13B 0.3860 0.2438 -0.1109 0.097 Uiso calc R 1 1 . .
    H H13C 0.4757 0.2648 -0.0810 0.097 Uiso calc R 1 1 . .
    C C14 0.46296(9) 0.34154(7) 0.27568(19) 0.0444(3) Uani d . 1 1 . .
    C C15 0.38889(9) 0.36556(8) 0.3302(2) 0.0550(4) Uani d . 1 1 . .
    H H15 0.3486 0.3351 0.3594 0.066 Uiso calc R 1 1 . .
    C C16 0.37405(10) 0.43351(8) 0.3418(2) 0.0574(4) Uani d . 1 1 . .
    H H16 0.3238 0.4486 0.3774 0.069 Uiso calc R 1 1 . .
    C C17 0.43340(10) 0.47954(7) 0.3007(2) 0.0488(4) Uani d . 1 1 . .
    C C18 0.50806(10) 0.45703(8) 0.2520(2) 0.0517(4) Uani d . 1 1 . .
    H H18 0.5488 0.4876 0.2273 0.062 Uiso calc R 1 1 . .
    C C19 0.52203(9) 0.38844(8) 0.2399(2) 0.0492(4) Uani d . 1 1 . .
    H H19 0.5727 0.3734 0.2067 0.059 Uiso calc R 1 1 . .
    C C20 0.46999(14) 0.59501(9) 0.2670(3) 0.0741(6) Uani d . 1 1 . .
    H H20A 0.5144 0.5914 0.3474 0.111 Uiso calc R 1 1 . .
    H H20B 0.4468 0.6392 0.2762 0.111 Uiso calc R 1 1 . .
    H H20C 0.4883 0.5877 0.1480 0.111 Uiso calc R 1 1 . .
    C C21 0.64597(11) 0.13411(9) 0.7318(3) 0.0648(5) Uani d . 1 1 . .
    H H21A 0.6908 0.1253 0.6535 0.078 Uiso calc R 1 1 . .
    H H21B 0.6247 0.0912 0.7719 0.078 Uiso calc R 1 1 . .
    C C22 0.67301(9) 0.17495(8) 0.8864(2) 0.0495(4) Uani d . 1 1 . .
    C C23 0.68344(12) 0.14580(12) 1.0497(3) 0.0741(5) Uani d . 1 1 . .
    H H23 0.6730 0.1001 1.0665 0.089 Uiso calc R 1 1 . .
    C C24 0.71023(16) 0.18628(18) 1.1919(3) 0.1016(9) Uani d . 1 1 . .
    H H24 0.7175 0.1673 1.3034 0.122 Uiso calc R 1 1 . .
    C C25 0.72539(15) 0.25289(17) 1.1660(4) 0.1004(8) Uani d . 1 1 . .
    H H25 0.7437 0.2792 1.2597 0.120 Uiso calc R 1 1 . .
    C C26 0.71426(14) 0.28085(13) 1.0079(4) 0.0919(7) Uani d . 1 1 . .
    H H26 0.7239 0.3267 0.9921 0.110 Uiso calc R 1 1 . .
    C C27 0.68888(12) 0.24268(10) 0.8690(3) 0.0692(5) Uani d . 1 1 . .
    H H27 0.6821 0.2630 0.7589 0.083 Uiso calc R 1 1 . .
    C C28 0.47333(13) 0.05063(8) 0.2641(2) 0.0679(5) Uani d . 1 1 . .
    H H28A 0.5263 0.0503 0.2142 0.102 Uiso calc R 1 1 . .
    H H28B 0.4368 0.0288 0.1841 0.102 Uiso calc R 1 1 . .
    H H28C 0.4738 0.0270 0.3751 0.102 Uiso calc R 1 1 . .
    N N1 0.42166(7) 0.23357(6) 0.14133(16) 0.0428(3) Uani d . 1 1 . .
    N N2 0.54935(8) 0.12812(7) 0.51302(17) 0.0507(3) Uani d . 1 1 . .
    O O1 0.20983(8) 0.02954(9) -0.3066(2) 0.0900(5) Uani d . 1 1 . .
    O O2 0.41151(8) 0.54589(6) 0.31036(17) 0.0671(3) Uani d . 1 1 . .
    O O3 0.58612(7) 0.17071(6) 0.64134(15) 0.0599(3) Uani d . 1 1 . .
loop_
    _atom_site_aniso_label
    _atom_site_aniso_U_11
    _atom_site_aniso_U_22
    _atom_site_aniso_U_33
    _atom_site_aniso_U_12
    _atom_site_aniso_U_13
    _atom_site_aniso_U_23
    C1 0.0424(7) 0.0405(8) 0.0424(7) -0.0023(6) -0.0045(6) 0.0015(6)
    C2 0.0558(9) 0.0408(8) 0.0443(8) -0.0030(6) -0.0102(7) 0.0040(6)
    C3 0.0579(9) 0.0426(8) 0.0394(7) 0.0024(7) -0.0089(7) 0.0033(6)
    C4 0.0757(11) 0.0461(9) 0.0492(9) 0.0079(8) -0.0209(8) -0.0037(7)
    C5 0.0457(8) 0.0398(8) 0.0518(9) 0.0000(6) -0.0103(6) -0.0004(6)
    C6 0.0435(7) 0.0367(7) 0.0390(7) -0.0007(6) -0.0033(6) 0.0022(6)
    C7 0.0471(8) 0.0544(9) 0.0447(8) 0.0018(7) 0.0003(6) -0.0085(7)
    C8 0.0413(8) 0.0672(11) 0.0614(10) -0.0037(7) -0.0005(7) -0.0080(8)
    C9 0.0520(9) 0.0528(9) 0.0597(10) 0.0005(7) -0.0154(7) -0.0117(8)
    C10 0.0621(10) 0.0671(11) 0.0432(8) 0.0105(8) -0.0061(7) -0.0150(8)
    C11 0.0451(8) 0.0657(10) 0.0432(8) 0.0030(7) 0.0032(6) -0.0023(7)
    C12 0.122(2) 0.135(2) 0.111(2) 0.0023(18) -0.0431(17) -0.0718(19)
    C13 0.0899(13) 0.0499(9) 0.0539(10) -0.0123(9) -0.0201(9) 0.0115(8)
    C14 0.0456(8) 0.0405(7) 0.0470(8) -0.0018(6) -0.0100(6) 0.0002(6)
    C15 0.0465(8) 0.0436(8) 0.0748(11) -0.0044(7) -0.0034(8) 0.0069(8)
    C16 0.0486(9) 0.0492(9) 0.0745(11) 0.0054(7) 0.0019(8) 0.0050(8)
    C17 0.0603(9) 0.0385(8) 0.0477(8) 0.0005(7) -0.0052(7) 0.0018(6)
    C18 0.0556(9) 0.0449(8) 0.0546(9) -0.0098(7) 0.0001(7) 0.0005(7)
    C19 0.0459(8) 0.0456(8) 0.0560(9) -0.0020(6) -0.0014(7) -0.0014(7)
    C20 0.1086(16) 0.0404(9) 0.0735(12) -0.0087(10) -0.0008(11) 0.0028(8)
    C21 0.0665(11) 0.0592(10) 0.0687(11) 0.0128(8) -0.0259(9) -0.0051(9)
    C22 0.0391(7) 0.0592(10) 0.0503(9) 0.0025(6) -0.0074(6) 0.0014(7)
    C23 0.0703(12) 0.0867(14) 0.0652(12) 0.0025(10) -0.0093(9) 0.0164(11)
    C24 0.1032(18) 0.153(3) 0.0488(12) 0.0167(18) -0.0201(12) 0.0042(14)
    C25 0.0884(17) 0.118(2) 0.0948(19) 0.0112(15) -0.0279(14) -0.0426(17)
    C26 0.0855(15) 0.0815(15) 0.109(2) -0.0083(12) -0.0196(14) -0.0250(14)
    C27 0.0736(12) 0.0656(12) 0.0685(12) -0.0081(9) -0.0072(9) -0.0015(9)
    C28 0.0986(14) 0.0398(9) 0.0652(11) 0.0002(9) -0.0293(10) 0.0032(8)
    N1 0.0487(7) 0.0369(6) 0.0429(6) -0.0036(5) -0.0111(5) 0.0052(5)
    N2 0.0596(8) 0.0475(7) 0.0449(7) -0.0007(6) -0.0140(6) 0.0013(6)
    O1 0.0690(8) 0.1054(12) 0.0954(11) -0.0067(8) -0.0256(8) -0.0440(9)
    O2 0.0817(9) 0.0394(6) 0.0804(9) 0.0047(6) 0.0045(7) 0.0024(6)
    O3 0.0722(8) 0.0498(6) 0.0576(7) 0.0071(5) -0.0286(6) -0.0039(5)
_geom_special_details
;
All e.s.d.'s (except the e.s.d. in the dihedral angle between two l.s. planes)
are estimated using the full covariance matrix. The cell e.s.d.'s are taken
into account individually in the estimation of e.s.d.'s in distances, angles
and torsion angles; correlations between e.s.d.'s in cell parameters are only
used when they are defined by crystal symmetry. An approximate (isotropic)
treatment of cell e.s.d.'s is used for estimating e.s.d.'s involving l.s.
planes.
;
loop_
    _geom_bond_atom_site_label_1
    _geom_bond_atom_site_label_2
    _geom_bond_site_symmetry_2
    _geom_bond_distance
    _geom_bond_publ_flag
    C1 N1 . 1.4765(19) ?
    C1 C6 . 1.5119(19) ?
    C1 C2 . 1.542(2) ?
    C1 H1 . 0.9800 ?
    C2 C3 . 1.497(2) ?
    C2 C28 . 1.523(2) ?
    C2 H2 . 0.9800 ?
    C3 N2 . 1.2684(19) ?
    C3 C4 . 1.490(2) ?
    C4 C5 . 1.526(2) ?
    C4 H4A . 0.9700 ?
    C4 H4B . 0.9700 ?
    C5 N1 . 1.4729(18) ?
    C5 C14 . 1.508(2) ?
    C5 H5 . 0.9800 ?
    C6 C11 . 1.375(2) ?
    C6 C7 . 1.391(2) ?
    C7 C8 . 1.372(2) ?
    C7 H7 . 0.9300 ?
    C8 C9 . 1.374(2) ?
    C8 H8 . 0.9300 ?
    C9 C10 . 1.368(2) ?
    C9 O1 . 1.369(2) ?
    C10 C11 . 1.387(2) ?
    C10 H10 . 0.9300 ?
    C11 H11 . 0.9300 ?
    C12 O1 . 1.396(3) ?
    C12 H12A . 0.9600 ?
    C12 H12B . 0.9600 ?
    C12 H12C . 0.9600 ?
    C13 N1 . 1.468(2) ?
    C13 H13A . 0.9600 ?
    C13 H13B . 0.9600 ?
    C13 H13C . 0.9600 ?
    C14 C19 . 1.381(2) ?
    C14 C15 . 1.387(2) ?
    C15 C16 . 1.372(2) ?
    C15 H15 . 0.9300 ?
    C16 C17 . 1.381(2) ?
    C16 H16 . 0.9300 ?
    C17 O2 . 1.3667(19) ?
    C17 C18 . 1.373(2) ?
    C18 C19 . 1.382(2) ?
    C18 H18 . 0.9300 ?
    C19 H19 . 0.9300 ?
    C20 O2 . 1.417(2) ?
    C20 H20A . 0.9600 ?
    C20 H20B . 0.9600 ?
    C20 H20C . 0.9600 ?
    C21 O3 . 1.4095(19) ?
    C21 C22 . 1.490(2) ?
    C21 H21A . 0.9700 ?
    C21 H21B . 0.9700 ?
    C22 C23 . 1.372(2) ?
    C22 C27 . 1.374(3) ?
    C23 C24 . 1.412(3) ?
    C23 H23 . 0.9300 ?
    C24 C25 . 1.358(4) ?
    C24 H24 . 0.9300 ?
    C25 C26 . 1.329(4) ?
    C25 H25 . 0.9300 ?
    C26 C27 . 1.360(3) ?
    C26 H26 . 0.9300 ?
    C27 H27 . 0.9300 ?
    C28 H28A . 0.9600 ?
    C28 H28B . 0.9600 ?
    C28 H28C . 0.9600 ?
    N2 O3 . 1.4231(16) ?
loop_
    _geom_angle_atom_site_label_1
    _geom_angle_atom_site_label_2
    _geom_angle_atom_site_label_3
    _geom_angle_site_symmetry_1
    _geom_angle_site_symmetry_3
    _geom_angle
    _geom_angle_publ_flag
    N1 C1 C6 . . 110.43(11) ?
    N1 C1 C2 . . 112.27(12) ?
    C6 C1 C2 . . 109.19(11) ?
    N1 C1 H1 . . 108.3 ?
    C6 C1 H1 . . 108.3 ?
    C2 C1 H1 . . 108.3 ?
    C3 C2 C28 . . 113.71(13) ?
    C3 C2 C1 . . 111.16(12) ?
    C28 C2 C1 . . 110.61(13) ?
    C3 C2 H2 . . 107.0 ?
    C28 C2 H2 . . 107.0 ?
    C1 C2 H2 . . 107.0 ?
    N2 C3 C4 . . 126.98(14) ?
    N2 C3 C2 . . 118.62(13) ?
    C4 C3 C2 . . 114.38(13) ?
    C3 C4 C5 . . 110.03(13) ?
    C3 C4 H4A . . 109.7 ?
    C5 C4 H4A . . 109.7 ?
    C3 C4 H4B . . 109.7 ?
    C5 C4 H4B . . 109.7 ?
    H4A C4 H4B . . 108.2 ?
    N1 C5 C14 . . 111.62(12) ?
    N1 C5 C4 . . 109.62(12) ?
    C14 C5 C4 . . 110.26(13) ?
    N1 C5 H5 . . 108.4 ?
    C14 C5 H5 . . 108.4 ?
    C4 C5 H5 . . 108.4 ?
    C11 C6 C7 . . 117.50(13) ?
    C11 C6 C1 . . 121.40(13) ?
    C7 C6 C1 . . 121.07(13) ?
    C8 C7 C6 . . 121.40(14) ?
    C8 C7 H7 . . 119.3 ?
    C6 C7 H7 . . 119.3 ?
    C7 C8 C9 . . 119.90(15) ?
    C7 C8 H8 . . 120.1 ?
    C9 C8 H8 . . 120.1 ?
    C10 C9 O1 . . 124.59(15) ?
    C10 C9 C8 . . 120.06(14) ?
    O1 C9 C8 . . 115.35(15) ?
    C9 C10 C11 . . 119.57(15) ?
    C9 C10 H10 . . 120.2 ?
    C11 C10 H10 . . 120.2 ?
    C6 C11 C10 . . 121.57(14) ?
    C6 C11 H11 . . 119.2 ?
    C10 C11 H11 . . 119.2 ?
    O1 C12 H12A . . 109.5 ?
    O1 C12 H12B . . 109.5 ?
    H12A C12 H12B . . 109.5 ?
    O1 C12 H12C . . 109.5 ?
    H12A C12 H12C . . 109.5 ?
    H12B C12 H12C . . 109.5 ?
    N1 C13 H13A . . 109.5 ?
    N1 C13 H13B . . 109.5 ?
    H13A C13 H13B . . 109.5 ?
    N1 C13 H13C . . 109.5 ?
    H13A C13 H13C . . 109.5 ?
    H13B C13 H13C . . 109.5 ?
    C19 C14 C15 . . 117.56(14) ?
    C19 C14 C5 . . 120.78(14) ?
    C15 C14 C5 . . 121.64(13) ?
    C16 C15 C14 . . 121.10(15) ?
    C16 C15 H15 . . 119.4 ?
    C14 C15 H15 . . 119.4 ?
    C15 C16 C17 . . 120.31(15) ?
    C15 C16 H16 . . 119.8 ?
    C17 C16 H16 . . 119.8 ?
    O2 C17 C18 . . 124.69(14) ?
    O2 C17 C16 . . 115.60(15) ?
    C18 C17 C16 . . 119.70(15) ?
    C17 C18 C19 . . 119.34(14) ?
    C17 C18 H18 . . 120.3 ?
    C19 C18 H18 . . 120.3 ?
    C14 C19 C18 . . 121.92(15) ?
    C14 C19 H19 . . 119.0 ?
    C18 C19 H19 . . 119.0 ?
    O2 C20 H20A . . 109.5 ?
    O2 C20 H20B . . 109.5 ?
    H20A C20 H20B . . 109.5 ?
    O2 C20 H20C . . 109.5 ?
    H20A C20 H20C . . 109.5 ?
    H20B C20 H20C . . 109.5 ?
    O3 C21 C22 . . 108.26(14) ?
    O3 C21 H21A . . 110.0 ?
    C22 C21 H21A . . 110.0 ?
    O3 C21 H21B . . 110.0 ?
    C22 C21 H21B . . 110.0 ?
    H21A C21 H21B . . 108.4 ?
    C23 C22 C27 . . 118.24(17) ?
    C23 C22 C21 . . 120.85(17) ?
    C27 C22 C21 . . 120.91(16) ?
    C22 C23 C24 . . 118.9(2) ?
    C22 C23 H23 . . 120.6 ?
    C24 C23 H23 . . 120.6 ?
    C25 C24 C23 . . 120.1(2) ?
    C25 C24 H24 . . 120.0 ?
    C23 C24 H24 . . 120.0 ?
    C26 C25 C24 . . 120.6(2) ?
    C26 C25 H25 . . 119.7 ?
    C24 C25 H25 . . 119.7 ?
    C25 C26 C27 . . 120.2(2) ?
    C25 C26 H26 . . 119.9 ?
    C27 C26 H26 . . 119.9 ?
    C26 C27 C22 . . 121.9(2) ?
    C26 C27 H27 . . 119.0 ?
    C22 C27 H27 . . 119.0 ?
    C2 C28 H28A . . 109.5 ?
    C2 C28 H28B . . 109.5 ?
    H28A C28 H28B . . 109.5 ?
    C2 C28 H28C . . 109.5 ?
    H28A C28 H28C . . 109.5 ?
    H28B C28 H28C . . 109.5 ?
    C13 N1 C5 . . 109.55(12) ?
    C13 N1 C1 . . 108.42(12) ?
    C5 N1 C1 . . 111.11(11) ?
    C3 N2 O3 . . 110.35(12) ?
    C9 O1 C12 . . 117.96(18) ?
    C17 O2 C20 . . 117.71(14) ?
    C21 O3 N2 . . 109.19(12) ?
loop_
    _geom_torsion_atom_site_label_1
    _geom_torsion_atom_site_label_2
    _geom_torsion_atom_site_label_3
    _geom_torsion_atom_site_label_4
    _geom_torsion_site_symmetry_1
    _geom_torsion_site_symmetry_2
    _geom_torsion_site_symmetry_3
    _geom_torsion_site_symmetry_4
    _geom_torsion
    _geom_torsion_publ_flag
    N1 C1 C2 C3 . . . . -48.71(17) ?
    C6 C1 C2 C3 . . . . -171.52(12) ?
    N1 C1 C2 C28 . . . . -176.03(13) ?
    C6 C1 C2 C28 . . . . 61.16(17) ?
    C28 C2 C3 N2 . . . . -7.6(2) ?
    C1 C2 C3 N2 . . . . -133.25(15) ?
    C28 C2 C3 C4 . . . . 173.41(15) ?
    C1 C2 C3 C4 . . . . 47.80(19) ?
    N2 C3 C4 C5 . . . . 128.05(17) ?
    C2 C3 C4 C5 . . . . -53.11(19) ?
    C3 C4 C5 N1 . . . . 58.77(18) ?
    C3 C4 C5 C14 . . . . -177.97(13) ?
    N1 C1 C6 C11 . . . . 121.01(15) ?
    C2 C1 C6 C11 . . . . -115.08(16) ?
    N1 C1 C6 C7 . . . . -61.16(17) ?
    C2 C1 C6 C7 . . . . 62.75(18) ?
    C11 C6 C7 C8 . . . . 0.9(2) ?
    C1 C6 C7 C8 . . . . -177.04(15) ?
    C6 C7 C8 C9 . . . . -0.7(3) ?
    C7 C8 C9 C10 . . . . 0.2(3) ?
    C7 C8 C9 O1 . . . . -179.49(16) ?
    O1 C9 C10 C11 . . . . 179.78(17) ?
    C8 C9 C10 C11 . . . . 0.2(3) ?
    C7 C6 C11 C10 . . . . -0.5(2) ?
    C1 C6 C11 C10 . . . . 177.36(15) ?
    C9 C10 C11 C6 . . . . 0.0(3) ?
    N1 C5 C14 C19 . . . . -125.45(15) ?
    C4 C5 C14 C19 . . . . 112.46(16) ?
    N1 C5 C14 C15 . . . . 56.0(2) ?
    C4 C5 C14 C15 . . . . -66.13(19) ?
    C19 C14 C15 C16 . . . . 2.3(2) ?
    C5 C14 C15 C16 . . . . -179.03(15) ?
    C14 C15 C16 C17 . . . . -0.7(3) ?
    C15 C16 C17 O2 . . . . 177.69(16) ?
    C15 C16 C17 C18 . . . . -1.4(3) ?
    O2 C17 C18 C19 . . . . -177.25(15) ?
    C16 C17 C18 C19 . . . . 1.8(2) ?
    C15 C14 C19 C18 . . . . -2.0(2) ?
    C5 C14 C19 C18 . . . . 179.39(14) ?
    C17 C18 C19 C14 . . . . -0.1(2) ?
    O3 C21 C22 C23 . . . . 135.37(17) ?
    O3 C21 C22 C27 . . . . -45.2(2) ?
    C27 C22 C23 C24 . . . . -0.3(3) ?
    C21 C22 C23 C24 . . . . 179.12(19) ?
    C22 C23 C24 C25 . . . . -0.1(4) ?
    C23 C24 C25 C26 . . . . 0.9(4) ?
    C24 C25 C26 C27 . . . . -1.2(4) ?
    C25 C26 C27 C22 . . . . 0.8(4) ?
    C23 C22 C27 C26 . . . . 0.0(3) ?
    C21 C22 C27 C26 . . . . -179.44(19) ?
    C14 C5 N1 C13 . . . . 56.26(18) ?
    C4 C5 N1 C13 . . . . 178.72(13) ?
    C14 C5 N1 C1 . . . . 176.03(12) ?
    C4 C5 N1 C1 . . . . -61.51(16) ?
    C6 C1 N1 C13 . . . . -60.66(15) ?
    C2 C1 N1 C13 . . . . 177.22(13) ?
    C6 C1 N1 C5 . . . . 178.89(12) ?
    C2 C1 N1 C5 . . . . 56.78(16) ?
    C4 C3 N2 O3 . . . . 3.6(2) ?
    C2 C3 N2 O3 . . . . -175.15(13) ?
    C10 C9 O1 C12 . . . . 3.0(3) ?
    C8 C9 O1 C12 . . . . -177.4(2) ?
    C18 C17 O2 C20 . . . . 0.0(2) ?
    C16 C17 O2 C20 . . . . -179.11(16) ?
    C22 C21 O3 N2 . . . . -169.64(13) ?
    C3 N2 O3 C21 . . . . -178.00(15) ?
loop_
    _geom_hbond_atom_site_label_D
    _geom_hbond_atom_site_label_H
    _geom_hbond_atom_site_label_A
    _geom_hbond_site_symmetry_A
    _geom_hbond_distance_DH
    _geom_hbond_distance_HA
    _geom_hbond_distance_DA
    _geom_hbond_angle_DHA
    C8 H8 O2 2_545 0.93 2.51 3.340(2) 149(6)
