# Supplementary material for: 2,6-Bis(4-meth­oxy­phen­yl)-1,3-dimethyl­piperidin-4-one O-benzyl­oxime
Source: Acta Crystallogr Sect E Struct Rep Online. 2012 Jan 25;68(Pt 2):o524. doi: 10.1107/S1600536812002140 (PMC3275265; doi:10.1107/S1600536812002140)
Supplement: Supplementary file 2 [file e-68-0o524-Isup2.hkl]

#
# h,k,l, Fc-squared, Fo-squared, sigma(Fo-squared) and status flag
#
data_I
_shelx_title ' NA244 in P-1'
_shelx_refln_list_code          4
_shelx_F_calc_maximum      330.18
_exptl_crystal_F_000       952.00
_reflns_d_resolution_high  0.7277
 
loop_
 _symmetry_equiv_pos_as_xyz
 'x, y, z'
 '-x+1/2, y+1/2, -z+1/2'
 '-x, -y, -z'
 'x-1/2, -y-1/2, z-1/2'
 
_cell_length_a    16.6740
_cell_length_b    19.8190
_cell_length_c     7.5490
_cell_angle_alpha  90.000
_cell_angle_beta   90.080
_cell_angle_gamma  90.000
 
_shelx_F_squared_multiplier     1.000
 
loop_
 _refln_index_h
 _refln_index_k
 _refln_index_l
 _refln_F_squared_calc
 _refln_F_squared_meas
 _refln_F_squared_sigma
 _refln_observed_status
   2   0   0     8324.93     7062.50    110.41 o
   4   0   0    10131.13     9096.30    146.24 o
   6   0   0     1055.66      963.40     15.09 o
   8   0   0      355.93      349.58      5.82 o
  10   0   0      506.87      514.88      7.91 o
  12   0   0        4.20        2.72      1.26 o
  14   0   0        2.29       -0.51      1.79 o
  16   0   0        0.40       -1.71      1.71 o
  18   0   0        1.40        4.00      2.87 o
  20   0   0        2.12        0.22      4.47 o
  22   0   0        4.82       12.68      5.00 o
   1   1   0      109.79       -0.09      0.09 o
   2   1   0      492.01      401.40      4.04 o
   3   1   0     2485.15     2530.22     17.52 o
   4   1   0    20971.88    20147.84    135.03 o
   5   1   0        9.44        4.16      0.67 o
   6   1   0     1590.38     1584.75     11.62 o
   7   1   0       76.03       71.62      1.33 o
   8   1   0      158.38      168.15      2.50 o
   9   1   0      997.09      957.02      9.18 o
  10   1   0      164.40      241.08      3.43 o
  11   1   0        7.60        9.32      0.90 o
  12   1   0        4.98        5.85      1.01 o
  13   1   0        0.05       -0.83      0.83 o
  14   1   0       23.95       23.56      1.65 o
  15   1   0        4.28        4.11      1.42 o
  16   1   0        8.81        7.10      1.65 o
  17   1   0        6.82        5.51      1.81 o
  18   1   0        2.96        3.12      2.01 o
  19   1   0       20.54       24.44      3.15 o
  20   1   0       14.62       19.33      2.79 o
  21   1   0       27.30       36.93      3.39 o
  22   1   0        0.92        0.67      2.72 o
   0   2   0      982.42      187.01      6.20 o
   1   2   0      635.88      460.20     10.47 o
   2   2   0      582.48      613.48      3.55 o
   3   2   0      139.39      117.77      0.98 o
   4   2   0       19.93       14.38      0.56 o
   5   2   0     7184.12     7092.93     49.10 o
   6   2   0      135.48      164.17      1.93 o
   7   2   0      132.07      179.72      2.11 o
   8   2   0     1195.47     1178.08      9.39 o
   9   2   0      205.13      212.61      2.89 o
  10   2   0      166.97      154.49      2.71 o
  11   2   0       92.96      107.90      2.23 o
  12   2   0       29.53       25.81      1.17 o
  13   2   0        5.25        3.86      1.16 o
  14   2   0        5.14        2.28      1.28 o
  15   2   0       53.90       55.65      2.23 o
  16   2   0        2.59        3.52      1.97 o
  17   2   0       26.39       19.81      2.14 o
  18   2   0        6.81        3.48      2.19 o
  19   2   0        0.05        0.28      2.09 o
  20   2   0       21.25       19.48      2.85 o
  21   2   0       59.11       72.44      4.22 o
  22   2   0        0.00       -2.59      2.59 o
   1   3   0    18700.98    18480.21    133.84 o
   2   3   0     1047.89      978.24      5.85 o
   3   3   0     4221.91     4505.44     26.04 o
   4   3   0     9629.06     9322.60     55.79 o
   5   3   0      289.26      343.46      3.01 o
   6   3   0      707.35      691.65      5.44 o
   7   3   0     3017.68     3098.42     22.13 o
   8   3   0      866.66      928.59      7.70 o
   9   3   0       30.56       30.59      1.11 o
  10   3   0      209.64      253.55      3.43 o
  11   3   0      372.24      405.38      4.57 o
  12   3   0      100.89       98.67      2.22 o
  13   3   0       98.50      110.36      2.62 o
  14   3   0      331.12      324.33      4.69 o
  15   3   0      336.60      337.06      6.79 o
  16   3   0      249.34      253.88      4.69 o
  17   3   0       78.63       78.45      3.31 o
  18   3   0       18.12       20.31      2.54 o
  19   3   0       25.22       23.69      2.75 o
  20   3   0        0.64        3.69      2.54 o
  21   3   0        3.98       -1.70      3.44 o
  22   3   0        0.25       -1.42      2.71 o
   0   4   0     1879.93     2024.18     21.35 o
   1   4   0    13704.01    13899.91     99.07 o
   2   4   0     2300.07     2243.34     13.84 o
   3   4   0      380.14      325.84      2.42 o
   4   4   0     3598.80     3549.13     22.27 o
   5   4   0     1007.38      991.73      7.17 o
   6   4   0      626.51      635.95      5.35 o
   7   4   0      156.83      170.57      2.00 o
   8   4   0       78.64       90.57      1.67 o
   9   4   0        4.25        0.21      0.71 o
  10   4   0      326.23      307.83      3.77 o
  11   4   0       47.87       45.29      1.58 o
  12   4   0      295.75      252.41      3.54 o
  13   4   0      760.11      740.94      7.93 o
  14   4   0      452.27      465.63      5.91 o
  15   4   0      117.68      108.41      3.10 o
  16   4   0       55.35       56.90      2.55 o
  17   4   0       18.70       19.84      2.49 o
  18   4   0       24.34       23.55      2.91 o
  19   4   0       30.28       31.68      3.34 o
  20   4   0       71.36       81.16      4.31 o
  21   4   0        0.81        3.13      2.96 o
  22   4   0        0.07       -2.66      2.66 o
   1   5   0      253.33      250.15      2.83 o
   2   5   0     1677.47     1713.58     11.41 o
   3   5   0     1779.87     1760.83     11.44 o
   4   5   0      739.04      662.51      4.71 o
   5   5   0       16.03       18.05      0.98 o
   6   5   0      142.37      150.93      1.97 o
   7   5   0      969.57      986.23      8.21 o
   8   5   0     1241.75     1293.44     10.50 o
   9   5   0        3.00        0.22      0.86 o
  10   5   0      297.99      317.91      3.75 o
  11   5   0      261.32      294.40      3.44 o
  12   5   0       88.51       82.79      1.90 o
  13   5   0        1.95        1.85      1.08 o
  14   5   0      361.17      351.69      5.53 o
  15   5   0       13.72        8.11      2.12 o
  16   5   0       50.73       48.58      2.56 o
  17   5   0        4.80        4.74      2.37 o
  18   5   0       43.16       47.94      3.51 o
  19   5   0       46.11       55.15      3.83 o
  20   5   0       17.66       23.71      3.21 o
  21   5   0       10.40        9.10      2.93 o
  22   5   0        8.69        7.88      3.01 o
   0   6   0     1603.25     1488.42     15.27 o
   1   6   0     1044.54      949.97      7.25 o
   2   6   0       98.92      108.24      1.68 o
   3   6   0       68.83       61.06      1.30 o
   4   6   0      264.12      243.27      2.19 o
   5   6   0        1.96        0.03      0.52 o
   6   6   0        7.90        9.65      0.74 o
   7   6   0        1.45        1.91      0.80 o
   8   6   0     1045.31     1129.85      9.81 o
   9   6   0       11.33        7.98      1.07 o
  10   6   0        0.11        0.15      1.00 o
  11   6   0       21.47       25.51      1.51 o
  12   6   0        5.72        3.64      1.23 o
  13   6   0        0.41        0.31      1.41 o
  14   6   0       14.19       16.96      1.89 o
  15   6   0       94.56       89.72      3.07 o
  16   6   0       26.16       28.89      2.41 o
  17   6   0       48.60       48.29      3.62 o
  18   6   0      128.02      129.16      4.95 o
  19   6   0        6.46        5.89      2.64 o
  20   6   0        8.79        4.15      2.73 o
  21   6   0        2.69        5.47      2.86 o
  22   6   0        5.99        3.19      2.98 o
   1   7   0     2089.49     2103.31     15.03 o
   2   7   0     2316.69     2301.31     16.75 o
   3   7   0       22.43       19.26      0.77 o
   4   7   0      211.96      183.40      1.96 o
   5   7   0      139.21      134.64      1.63 o
   6   7   0      488.82      572.96      4.87 o
   7   7   0       45.14       72.73      1.59 o
   8   7   0     2734.06     2783.43     21.19 o
   9   7   0        8.38        7.87      1.10 o
  10   7   0      411.22      387.80      4.78 o
  11   7   0       22.82       24.09      1.54 o
  12   7   0      324.11      325.36      4.67 o
  13   7   0       28.22       30.68      2.06 o
  14   7   0       47.58       43.83      2.38 o
  15   7   0      173.62      178.30      4.42 o
  16   7   0       56.16       63.95      3.26 o
  17   7   0       33.65       32.58      3.10 o
  18   7   0        5.99        3.05      2.54 o
  19   7   0        1.23        8.09      2.70 o
  20   7   0        5.15        8.84      2.94 o
  21   7   0        1.48        2.79      2.81 o
  22   7   0        6.03        5.33      3.17 o
   0   8   0     4766.04     5154.25     53.41 o
   1   8   0     1648.67     1602.00     12.65 o
   2   8   0      631.79      707.88      6.52 o
   3   8   0      217.29      219.05      2.47 o
   4   8   0      152.70      160.36      1.89 o
   5   8   0      257.65      249.35      2.49 o
   6   8   0       79.60       86.59      1.61 o
   7   8   0        7.78       13.59      0.94 o
   8   8   0      388.54      395.12      4.19 o
   9   8   0       15.79       18.85      1.25 o
  10   8   0        0.20       -0.88      0.96 o
  11   8   0       58.82       63.86      2.10 o
  12   8   0      300.84      304.00      4.65 o
  13   8   0      168.50      168.46      4.10 o
  14   8   0       12.26       11.67      1.86 o
  15   8   0        9.95       10.88      2.15 o
  16   8   0       21.98       26.83      2.63 o
  17   8   0        4.77        3.52      2.45 o
  18   8   0        1.95        1.40      2.67 o
  19   8   0       24.02       20.83      3.11 o
  20   8   0        0.86        3.76      2.77 o
  21   8   0        8.25       13.29      3.26 o
   1   9   0      242.11      238.96      3.10 o
   2   9   0      108.17      122.32      2.65 o
   3   9   0      142.53      164.95      2.35 o
   4   9   0     2062.11     2194.89     14.57 o
   5   9   0     1846.33     1938.07     13.46 o
   6   9   0       69.44       60.52      1.36 o
   7   9   0        0.52        1.57      0.85 o
   8   9   0        4.28        5.45      0.89 o
   9   9   0       10.23       10.15      1.18 o
  10   9   0        7.33        5.39      1.14 o
  11   9   0        0.03        0.97      1.19 o
  12   9   0       36.30       41.31      2.11 o
  13   9   0      294.68      307.37      5.35 o
  14   9   0        1.69       -0.01      1.84 o
  15   9   0       41.46       41.08      2.90 o
  16   9   0        0.66       -1.88      2.06 o
  17   9   0       15.43       15.62      2.84 o
  18   9   0       29.25       29.95      3.93 o
  19   9   0        1.89        4.21      2.65 o
  20   9   0       15.21       12.49      3.90 o
  21   9   0        5.46       10.88      3.27 o
   0  10   0     8984.14     9920.90    100.14 o
   1  10   0      766.01      861.69      7.72 o
   2  10   0     1061.47     1175.98      9.63 o
   3  10   0       40.08       66.80      2.04 o
   4  10   0       10.73        7.10      0.90 o
   5  10   0        0.25        0.00      0.73 o
   6  10   0      164.31      175.76      2.47 o
   7  10   0        0.41       -0.09      0.87 o
   8  10   0       26.98       31.14      1.36 o
   9  10   0      288.93      288.71      3.56 o
  10  10   0       57.40       61.36      1.94 o
  11  10   0      339.68      331.41      5.58 o
  12  10   0       13.16       16.29      1.73 o
  13  10   0        0.14       -1.71      1.71 o
  14  10   0       33.69       36.48      2.76 o
  15  10   0        9.35        8.96      2.46 o
  16  10   0        4.45        2.84      2.55 o
  17  10   0        0.95        1.82      2.30 o
  18  10   0        5.77        2.52      2.58 o
  19  10   0        0.70       -2.43      2.77 o
  20  10   0        3.32        2.46      2.89 o
  21  10   0       21.10       24.84      3.90 o
   1  11   0        5.31        9.27      1.05 o
   2  11   0       39.21       48.43      1.48 o
   3  11   0       49.06       57.52      1.59 o
   4  11   0      181.69      201.37      3.13 o
   5  11   0      514.50      530.15      4.73 o
   6  11   0      218.23      212.27      2.82 o
   7  11   0       40.52       46.51      1.64 o
   8  11   0      415.00      408.25      4.77 o
   9  11   0      347.21      345.20      4.23 o
  10  11   0      631.77      660.68      6.99 o
  11  11   0      554.65      581.57      6.86 o
  12  11   0       29.14       34.87      2.17 o
  13  11   0       27.36       34.31      3.78 o
  14  11   0       31.17       27.60      2.89 o
  15  11   0       13.80       14.68      2.72 o
  16  11   0       11.48       14.23      2.78 o
  17  11   0        0.98        0.63      2.53 o
  18  11   0        0.00       -0.31      2.85 o
  19  11   0       11.15       11.10      3.32 o
  20  11   0        0.00       -2.69      3.23 o
   0  12   0        1.20        0.51      1.23 o
   1  12   0        4.06        1.96      1.12 o
   2  12   0        7.75       13.27      1.37 o
   3  12   0       17.25       11.91      1.09 o
   4  12   0      177.70      184.26      2.86 o
   5  12   0       60.30       61.34      1.54 o
   6  12   0        3.13        2.13      0.92 o
   7  12   0       29.90       31.41      1.70 o
   8  12   0        6.31        4.35      1.23 o
   9  12   0      102.49       98.40      2.39 o
  10  12   0       35.45       42.66      1.78 o
  11  12   0      289.01      298.31      5.09 o
  12  12   0      268.17      296.20      5.46 o
  13  12   0       22.36       23.30      2.34 o
  14  12   0        4.38        1.66      2.16 o
  15  12   0       30.99       35.17      3.21 o
  16  12   0        0.02       -2.11      2.11 o
  17  12   0        0.22       -0.65      2.39 o
  18  12   0        7.71        3.67      3.22 o
  19  12   0       13.73        4.89      2.72 o
  20  12   0        3.62        8.06      2.92 o
   1  13   0       74.43       84.20      2.42 o
   2  13   0      241.18      229.03      3.12 o
   3  13   0       31.86       28.76      1.48 o
   4  13   0      680.61      741.64      6.94 o
   5  13   0        2.49        0.84      0.87 o
   6  13   0        5.43        7.28      1.07 o
   7  13   0        1.03        1.75      1.03 o
   8  13   0       23.84       26.48      1.62 o
   9  13   0       10.33        6.23      1.41 o
  10  13   0      212.86      202.79      4.79 o
  11  13   0      322.83      357.73      6.01 o
  12  13   0       59.34       65.84      3.35 o
  13  13   0      177.36      158.61      4.86 o
  14  13   0        0.04       -0.94      2.28 o
  15  13   0       17.45       15.90      2.92 o
  16  13   0       33.89       31.11      3.29 o
  17  13   0        0.03        1.17      2.50 o
  18  13   0       12.62       19.09      3.14 o
  19  13   0        0.08       -1.92      2.62 o
  20  13   0        0.06        5.73      3.47 o
   0  14   0      525.93      531.18      8.22 o
   1  14   0       64.35       69.51      2.06 o
   2  14   0      400.92      395.88      4.47 o
   3  14   0      103.38      110.71      2.63 o
   4  14   0      177.44      179.16      2.99 o
   5  14   0        1.99       -0.53      0.86 o
   6  14   0        3.04        3.60      1.19 o
   7  14   0       86.71       93.43      2.35 o
   8  14   0      104.04      100.42      2.67 o
   9  14   0       27.96       32.43      2.11 o
  10  14   0      153.44      148.81      3.55 o
  11  14   0       22.96       26.35      2.53 o
  12  14   0      112.21      136.17      4.88 o
  13  14   0       12.32       12.02      2.93 o
  14  14   0        0.28        3.47      2.61 o
  15  14   0       12.82       10.02      3.14 o
  16  14   0        5.09        8.49      3.07 o
  17  14   0        3.30        6.39      3.21 o
  18  14   0        3.90        9.00      3.40 o
  19  14   0        1.40        0.63      3.20 o
   1  15   0       56.40       57.98      1.79 o
   2  15   0       99.77       92.25      2.16 o
   3  15   0       15.08       11.47      1.18 o
   4  15   0      312.19      330.45      6.73 o
   5  15   0      461.22      471.45      5.48 o
   6  15   0        7.61        5.44      1.49 o
   7  15   0        5.42        5.59      1.46 o
   8  15   0        0.02       -0.59      1.22 o
   9  15   0        6.10        1.65      1.58 o
  10  15   0       42.12       40.46      2.41 o
  11  15   0      232.80      254.71      6.53 o
  12  15   0        8.68       11.74      2.92 o
  13  15   0        1.24        2.40      2.71 o
  14  15   0       20.60       25.52      3.59 o
  15  15   0        3.74        3.56      2.75 o
  16  15   0        2.63        2.94      3.11 o
  17  15   0        8.54        7.53      3.36 o
  18  15   0        1.07        3.39      3.25 o
  19  15   0        0.09       -1.58      3.63 o
   0  16   0       32.45       31.13      2.30 o
   1  16   0       71.97       62.83      1.94 o
   2  16   0      233.65      236.49      3.52 o
   3  16   0      386.02      352.29      4.50 o
   4  16   0      327.42      320.66      5.07 o
   5  16   0      160.25      168.38      3.53 o
   6  16   0        2.05       -1.38      1.69 o
   7  16   0        3.44        2.00      1.51 o
   8  16   0        4.57        5.27      1.80 o
   9  16   0       20.77       22.32      2.36 o
  10  16   0       15.81       19.58      2.31 o
  11  16   0        3.04        2.64      1.97 o
  12  16   0       94.53       92.32      4.99 o
  13  16   0        0.14       -2.44      2.44 o
  14  16   0        1.66        0.77      2.46 o
  15  16   0        7.86        2.95      2.92 o
  16  16   0        5.07       -0.04      3.01 o
  17  16   0        1.68        0.94      3.15 o
  18  16   0        2.72        2.31      3.29 o
   1  17   0      317.21      299.88      4.22 o
   2  17   0      117.54      125.18      2.89 o
   3  17   0       11.16       12.01      1.69 o
   4  17   0        0.00       -1.37      1.37 o
   5  17   0       17.85       16.26      1.82 o
   6  17   0      119.22      111.50      3.68 o
   7  17   0      147.46      133.56      4.22 o
   8  17   0      157.40      144.18      4.81 o
   9  17   0       15.92       11.64      2.23 o
  10  17   0        7.87        7.51      2.10 o
  11  17   0        4.53        0.76      2.55 o
  12  17   0        9.42        8.27      3.14 o
  13  17   0        0.72        1.26      3.28 o
  14  17   0        0.02        2.68      2.67 o
  15  17   0        0.00       -0.30      2.91 o
  16  17   0        3.23        8.52      3.58 o
  17  17   0        2.10        0.18      3.55 o
   0  18   0      285.75      208.40      5.11 o
   1  18   0       62.14       53.56      2.26 o
   2  18   0      275.00      216.87      4.02 o
   3  18   0      157.06      144.78      3.57 o
   4  18   0       96.27       73.16      3.68 o
   5  18   0       36.62       35.07      2.46 o
   6  18   0        0.18       -1.28      1.92 o
   7  18   0        0.72        1.36      2.01 o
   8  18   0        0.63        0.99      1.96 o
   9  18   0        0.02       -1.76      1.94 o
  10  18   0        0.09       -2.09      2.09 o
  11  18   0        0.47       -2.23      3.69 o
  12  18   0       12.13        8.36      3.10 o
  13  18   0       25.13       24.78      3.41 o
  14  18   0        1.67        1.93      2.79 o
  15  18   0        0.99        2.53      3.33 o
  16  18   0       12.22       12.35      4.39 o
  17  18   0        3.25        4.32      3.64 o
   1  19   0       28.82       22.97      2.49 o
   2  19   0      165.81      141.95      4.04 o
   3  19   0       20.75       28.03      2.45 o
   4  19   0        3.29       -1.72      1.72 o
   5  19   0        0.09        1.45      1.88 o
   6  19   0       39.94       40.48      2.87 o
   7  19   0        1.14       -0.66      2.00 o
   8  19   0        3.41       -1.95      1.95 o
   9  19   0       13.69       11.79      2.35 o
  10  19   0       12.04       12.17      2.45 o
  11  19   0        3.88        6.91      3.03 o
  12  19   0       13.56       16.16      3.15 o
  13  19   0       24.82       17.82      3.28 o
  14  19   0        5.01        6.35      3.28 o
  15  19   0        1.19        2.07      3.45 o
  16  19   0        2.88        2.59      3.65 o
   0  20   0       96.76       82.20      6.91 o
   1  20   0        5.16        3.84      3.33 o
   2  20   0        0.57        2.64      2.12 o
   3  20   0       21.34       22.21      2.67 o
   4  20   0       98.04       93.08      4.00 o
   5  20   0        6.54        6.13      2.33 o
   6  20   0       26.29       26.43      2.97 o
   7  20   0       38.75       30.64      2.90 o
   8  20   0       27.52       23.01      2.71 o
   9  20   0        4.71        2.00      2.16 o
  10  20   0        4.94        7.49      2.90 o
  11  20   0        0.12       -0.57      2.92 o
  12  20   0       19.85       25.92      3.77 o
  13  20   0        3.69        2.35      3.18 o
  14  20   0        8.03        6.24      3.74 o
  15  20   0        0.04        2.15      3.86 o
   1  21   0       62.89       53.23      4.39 o
   2  21   0        5.48        4.85      2.94 o
   3  21   0       20.45       16.84      3.43 o
   4  21   0        0.56        0.81      2.38 o
   5  21   0        2.50        1.97      2.38 o
   6  21   0       11.68        4.02      2.63 o
   7  21   0        1.44       -0.90      2.49 o
   8  21   0        7.51       13.70      2.97 o
   9  21   0        1.20       -0.14      2.34 o
  10  21   0        1.43        0.81      2.95 o
  11  21   0        1.58        5.16      3.24 o
  12  21   0       37.12       48.38      4.62 o
  13  21   0        2.58        1.45      3.31 o
  14  21   0        0.92        0.78      3.64 o
   0  22   0       58.04       51.41      6.40 o
   1  22   0        0.20       -0.01      2.85 o
   2  22   0        5.49        9.92      3.29 o
   3  22   0       14.99       13.36      3.45 o
   4  22   0       10.12       10.03      3.40 o
   5  22   0        7.72        1.32      3.15 o
   6  22   0        7.60       12.11      3.51 o
   7  22   0        0.80        1.14      2.85 o
   8  22   0       13.06       15.28      3.23 o
   9  22   0        5.45        6.55      3.30 o
  10  22   0       27.28       24.34      4.21 o
  11  22   0        7.25        8.83      3.84 o
  12  22   0       17.86       23.18      4.36 o
  13  22   0       22.34       24.17      4.60 o
   1  23   0       31.98       36.27      4.49 o
   2  23   0        0.52       -0.77      2.94 o
   3  23   0        0.56        3.56      3.12 o
   4  23   0        3.53        1.16      3.27 o
   5  23   0        6.47        7.88      3.58 o
   6  23   0        1.71        3.73      3.42 o
   7  23   0        0.04       -1.97      3.19 o
   8  23   0       13.25        6.46      3.89 o
   9  23   0       28.02       26.98      4.83 o
  10  23   0        0.02       -7.56      7.95 o
  11  23   0       22.58       26.85      5.47 o
  12  23   0        7.68        4.76      4.22 o
   0  24   0       13.43       12.30      5.58 o
   1  24   0        0.08       -2.31      3.33 o
   2  24   0        4.66       13.34      3.85 o
   3  24   0        1.64        1.74      3.36 o
   4  24   0        0.05       -3.13      3.13 o
   5  24   0        9.75        2.37      3.61 o
   6  24   0        0.21        2.11      3.62 o
   7  24   0        0.34       -1.10      3.53 o
   8  24   0        0.09       -1.41      3.97 o
   9  24   0        6.81       -0.17      4.31 o
  10  24   0        1.64       -1.44      4.41 o
   1  25   0       15.70       18.21      4.25 o
   2  25   0       25.06       26.19      4.64 o
   3  25   0        2.77       -3.48      3.48 o
   4  25   0       23.30       14.76      4.24 o
   5  25   0        2.69       -1.10      3.72 o
   6  25   0        5.02       -3.35      3.35 o
   7  25   0       12.43        8.97      4.45 o
   8  25   0        0.44       -3.14      4.75 o
   9  25   0        1.18       -9.15      9.15 o
   0  26   0        1.84        2.17      5.37 o
   1  26   0       10.39       14.96      4.32 o
   2  26   0       33.62       45.23      5.73 o
   3  26   0       24.77       27.22      4.85 o
   4  26   0       29.63       50.50      5.59 o
   5  26   0        0.86       -1.52      4.11 o
   6  26   0        7.22        5.15      4.32 o
   1  27   0       32.27       38.49      5.44 o
   2  27   0        9.61        8.33      4.62 o
   3  27   0        0.03       -9.15      9.15 o
 -21   0   1        0.56        1.22      5.17 o
 -19   0   1        5.41        4.38      3.29 o
 -17   0   1       19.71       18.32      3.41 o
 -15   0   1      179.52      157.90      4.92 o
 -13   0   1       21.76       19.86      1.92 o
 -11   0   1      212.19      209.90      4.54 o
  -9   0   1      233.13      225.57     10.46 o
  -7   0   1     8315.52     8341.45     91.95 o
  -5   0   1      511.25      530.08      9.64 o
  -3   0   1   109015.75    99106.01   1516.84 o
  -1   0   1      469.66      424.17      4.52 o
   1   0   1        6.77       -0.84      0.84 o
   3   0   1     6546.76     6582.11     63.05 o
   5   0   1     4188.52     4176.05     40.34 o
   7   0   1      577.66      545.43      7.07 o
   9   0   1        1.59       -1.22      1.22 o
  11   0   1        1.91        4.21      1.51 o
  13   0   1        0.82        0.26      1.52 o
  15   0   1       43.01       48.60      3.48 o
  17   0   1       46.37       37.26      4.91 o
  19   0   1        0.43       -1.75      3.60 o
  21   0   1       32.96       50.67      5.53 o
 -22   1   1       12.99       12.11      5.87 o
 -21   1   1        2.41        4.39      2.67 o
 -20   1   1       16.29       15.97      3.54 o
 -19   1   1       20.68       19.33      2.67 o
 -18   1   1       10.25        4.01      1.82 o
 -17   1   1       16.51       17.08      2.03 o
 -16   1   1        0.02       -1.44      1.44 o
 -15   1   1       10.00        3.75      1.45 o
 -14   1   1       47.15       58.10      2.11 o
 -13   1   1      145.51      171.08      3.61 o
 -12   1   1        1.30        2.51      0.90 o
 -11   1   1      997.06     1019.31      9.31 o
 -10   1   1        7.29       10.76      1.23 o
  -9   1   1       18.42       18.63      1.25 o
  -8   1   1      241.04      244.06      3.37 o
  -7   1   1     2264.19     2395.94     20.71 o
  -6   1   1     2349.70     2500.01     20.38 o
  -5   1   1     7518.65     7733.87     63.68 o
  -4   1   1      881.90      875.34      8.16 o
  -3   1   1    25633.54    24776.84    226.83 o
  -2   1   1      375.62      361.67      3.65 o
  -1   1   1     3710.48     4019.04     24.18 o
   0   1   1     1683.33     1677.71     10.72 o
   1   1   1     7829.46     7579.20     45.75 o
   2   1   1     3725.17     3892.79     25.16 o
   3   1   1      149.49      156.65      1.63 o
   4   1   1     4061.12     4033.44     26.76 o
   5   1   1       66.45       78.60      1.40 o
   6   1   1     1723.60     1782.55     13.26 o
   7   1   1      590.55      640.84      5.96 o
   8   1   1      315.91      345.31      4.04 o
   9   1   1      958.65     1012.73      8.97 o
  10   1   1      135.23      133.81      2.44 o
  11   1   1        3.75        6.12      1.04 o
  12   1   1       27.59       29.87      1.55 o
  13   1   1        2.52        2.02      1.07 o
  14   1   1      158.47      154.04      3.21 o
  15   1   1       24.25       27.93      1.97 o
  16   1   1      234.47      238.55      4.63 o
  17   1   1        1.37        1.08      1.78 o
  18   1   1        0.99        0.10      2.15 o
  19   1   1       18.11       18.54      2.84 o
  20   1   1        5.64        4.10      2.50 o
  21   1   1       41.20       43.43      4.71 o
  22   1   1        1.46        1.67      2.75 o
 -22   2   1        2.01        8.43      4.02 o
 -21   2   1        6.94        9.14      2.77 o
 -20   2   1       27.27       32.73      3.13 o
 -19   2   1        7.77        4.77      2.38 o
 -18   2   1        0.84       -1.69      1.69 o
 -17   2   1        1.85        2.12      2.01 o
 -16   2   1       60.73       58.25      2.35 o
 -15   2   1        8.37        3.09      1.51 o
 -14   2   1       43.85       47.72      2.43 o
 -13   2   1       64.25       62.38      2.02 o
 -12   2   1       58.56       66.17      1.71 o
 -11   2   1        0.69       -1.14      1.14 o
 -10   2   1      278.19      265.79      4.83 o
  -9   2   1      242.50      330.97      6.25 o
  -8   2   1     3002.39     3356.06     31.07 o
  -7   2   1     3082.87     3045.56     26.73 o
  -6   2   1       23.34       41.41      1.17 o
  -5   2   1      151.65      182.28      2.15 o
  -4   2   1     9158.19     9344.19     67.44 o
  -3   2   1     1318.91     1368.63     10.33 o
  -2   2   1     7639.15     7304.40     45.67 o
  -1   2   1       52.20       80.55      0.73 o
   0   2   1     6652.02     6374.07     37.35 o
   1   2   1     5402.20     5333.97     31.57 o
   2   2   1     1060.99     1193.18      8.16 o
   3   2   1     3933.68     3950.07     27.02 o
   4   2   1       47.18       26.18      0.77 o
   5   2   1      281.29      310.00      2.75 o
   6   2   1       59.31       61.25      1.15 o
   7   2   1       36.94       46.11      1.16 o
   8   2   1      183.68      183.56      2.42 o
   9   2   1      134.95      122.97      2.42 o
  10   2   1      191.70      213.04      3.11 o
  11   2   1       78.40       84.96      2.05 o
  12   2   1        1.69        1.04      1.05 o
  13   2   1      144.02      145.63      2.99 o
  14   2   1      356.25      350.94      5.15 o
  15   2   1      167.79      175.00      3.91 o
  16   2   1       68.97       68.88      3.51 o
  17   2   1       20.72       25.27      2.44 o
  18   2   1       61.53       62.93      3.64 o
  19   2   1        5.37        2.62      2.45 o
  20   2   1        0.00       -0.54      2.34 o
  21   2   1        0.03        0.74      2.57 o
  22   2   1        0.11       -2.60      2.60 o
 -22   3   1       12.21        6.53      4.15 o
 -21   3   1        1.18        4.07      2.62 o
 -20   3   1        2.93        3.25      2.35 o
 -19   3   1        3.04        1.26      2.13 o
 -18   3   1       13.18       10.87      2.06 o
 -17   3   1       51.13       42.07      2.58 o
 -16   3   1        6.75        5.97      1.73 o
 -15   3   1       34.03       35.37      1.97 o
 -14   3   1      153.35      157.42      3.05 o
 -13   3   1      243.82      217.75      3.27 o
 -12   3   1       85.32       95.91      1.98 o
 -11   3   1      144.71      180.34      2.73 o
 -10   3   1     1207.84     1194.90     10.27 o
  -9   3   1        5.28       12.45      0.81 o
  -8   3   1       18.33       17.43      0.91 o
  -7   3   1      177.25      204.97      2.32 o
  -6   3   1     1462.31     1456.37     11.74 o
  -5   3   1     2805.26     2930.80     19.79 o
  -4   3   1     2144.95     2130.17     15.97 o
  -3   3   1     1629.06     1527.19      9.02 o
  -2   3   1    19022.59    18814.76     96.01 o
  -1   3   1     2671.41     2443.15     14.03 o
   0   3   1     1349.90     1416.58      9.43 o
   1   3   1     4729.87     4525.91     26.86 o
   2   3   1      888.96      951.23      6.35 o
   3   3   1     4314.06     4269.83     29.17 o
   4   3   1     1152.12     1188.97      8.74 o
   5   3   1       29.49       24.55      1.01 o
   6   3   1       41.13       47.39      1.03 o
   7   3   1       23.38       26.38      0.94 o
   8   3   1       68.71       78.01      1.56 o
   9   3   1      246.60      226.50      3.06 o
  10   3   1     1110.94     1158.31      9.80 o
  11   3   1       56.51       54.74      1.70 o
  12   3   1      738.59      726.01      7.11 o
  13   3   1      580.95      581.59      6.22 o
  14   3   1       29.01       28.25      1.93 o
  15   3   1      269.57      274.19      4.62 o
  16   3   1       38.82       40.23      2.55 o
  17   3   1       98.62      107.13      4.19 o
  18   3   1       47.57       53.39      3.60 o
  19   3   1       26.87       25.72      3.04 o
  20   3   1        5.05        4.19      2.47 o
  21   3   1       18.61       25.21      3.30 o
  22   3   1        0.89       -0.84      2.66 o
 -22   4   1        1.32       -3.52      3.78 o
 -21   4   1       10.27       12.70      4.00 o
 -20   4   1        2.63        1.88      2.33 o
 -19   4   1        0.02        1.70      2.10 o
 -18   4   1        4.44        6.19      2.07 o
 -17   4   1       96.02       87.23      3.24 o
 -16   4   1       79.01       92.80      3.35 o
 -15   4   1       90.18       74.67      2.53 o
 -14   4   1      269.76      249.24      3.95 o
 -13   4   1       62.64       64.36      1.97 o
 -12   4   1      166.55      159.01      2.71 o
 -11   4   1       50.16       53.17      1.53 o
 -10   4   1        1.80        0.27      0.76 o
  -9   4   1      207.70      192.28      2.43 o
  -8   4   1       14.51       24.14      0.95 o
  -7   4   1     1023.42      968.06      7.77 o
  -6   4   1       26.42       23.61      0.96 o
  -5   4   1       14.39       12.04      0.67 o
  -4   4   1     1641.19     1737.65     10.78 o
  -3   4   1       36.59       29.86      0.72 o
  -2   4   1     3802.80     3879.36     22.48 o
  -1   4   1     4100.15     3827.36     21.30 o
   0   4   1     1542.17     1524.83      9.50 o
   1   4   1      435.26      416.17      3.36 o
   2   4   1     4024.58     3908.51     24.62 o
   3   4   1      651.30      650.12      4.88 o
   4   4   1      294.78      300.22      2.86 o
   5   4   1        1.13        0.33      0.51 o
   6   4   1        0.06        0.43      0.53 o
   7   4   1      925.71      924.13      7.01 o
   8   4   1      674.26      738.42      6.53 o
   9   4   1      143.37      158.20      2.33 o
  10   4   1        4.95       16.14      1.14 o
  11   4   1      182.00      189.22      2.80 o
  12   4   1       15.44       19.46      1.51 o
  13   4   1     1242.31     1236.59     11.01 o
  14   4   1      255.57      277.45      4.53 o
  15   4   1       37.13       36.36      2.39 o
  16   4   1       49.49       51.95      2.94 o
  17   4   1      143.92      137.20      4.67 o
  18   4   1       59.98       61.15      3.63 o
  19   4   1        3.77        3.04      2.39 o
  20   4   1        7.66        8.40      2.68 o
  21   4   1        2.03       -2.38      2.56 o
  22   4   1        4.48        1.64      3.35 o
 -22   5   1        9.76       12.11      3.70 o
 -21   5   1       41.30       49.50      3.65 o
 -20   5   1        0.58       -1.19      2.31 o
 -19   5   1       18.30       10.66      2.57 o
 -18   5   1       30.46       29.00      2.64 o
 -17   5   1        7.41        9.68      1.98 o
 -16   5   1       13.75       20.15      2.36 o
 -15   5   1       86.59       84.22      2.92 o
 -14   5   1        1.02       -1.16      1.16 o
 -13   5   1      602.95      571.52      6.60 o
 -12   5   1        7.43        4.03      1.05 o
 -11   5   1      111.57      125.51      2.43 o
 -10   5   1      149.54      184.35      2.65 o
  -9   5   1        1.01       -0.64      0.64 o
  -8   5   1       84.97       77.34      1.66 o
  -7   5   1        2.14        3.09      0.57 o
  -6   5   1     1214.00     1283.26      8.76 o
  -5   5   1       10.60        8.53      0.55 o
  -4   5   1      222.02      178.10      1.76 o
  -3   5   1      458.21      476.40      3.31 o
  -2   5   1      274.37      229.09      2.00 o
  -1   5   1      101.87      110.77      1.28 o
   0   5   1     6421.60     6387.98     37.54 o
   1   5   1     1141.82     1047.63      6.86 o
   2   5   1     5318.63     5426.66     35.74 o
   3   5   1      707.95      768.30      5.88 o
   4   5   1      308.50      282.48      2.99 o
   5   5   1      932.73      889.08      6.98 o
   6   5   1       85.69       69.00      1.25 o
   7   5   1      608.36      562.81      4.64 o
   8   5   1     2307.59     2565.10     18.27 o
   9   5   1      358.60      360.76      3.87 o
  10   5   1      535.64      555.86      5.34 o
  11   5   1      410.76      403.26      4.55 o
  12   5   1        9.71        9.58      1.17 o
  13   5   1       39.82       41.92      1.84 o
  14   5   1       40.71       35.10      1.76 o
  15   5   1       23.32       20.52      2.34 o
  16   5   1       13.14       10.07      2.25 o
  17   5   1       25.26       31.32      2.97 o
  18   5   1        4.12        2.63      2.41 o
  19   5   1       21.03       23.39      3.04 o
  20   5   1        7.58        7.12      2.60 o
  21   5   1        5.93        9.22      3.10 o
  22   5   1        0.10       -0.32      2.98 o
 -22   6   1        2.41        4.93      3.53 o
 -21   6   1        7.38        2.77      2.61 o
 -20   6   1        4.56        4.65      2.54 o
 -19   6   1        0.20        1.72      2.36 o
 -18   6   1       13.42        8.57      2.45 o
 -17   6   1      161.88      142.09      4.40 o
 -16   6   1       41.75       34.53      2.54 o
 -15   6   1        1.89        2.66      1.66 o
 -14   6   1        6.79        5.12      1.25 o
 -13   6   1      129.02      137.64      2.84 o
 -12   6   1       19.61       20.33      1.32 o
 -11   6   1       38.24       36.37      1.39 o
 -10   6   1        2.40        2.79      0.81 o
  -9   6   1      163.67      179.04      2.43 o
  -8   6   1        2.59        7.21      0.76 o
  -7   6   1      621.54      587.61      4.89 o
  -6   6   1      332.21      334.73      2.92 o
  -5   6   1      118.82      104.80      1.49 o
  -4   6   1     3929.90     4008.46     24.04 o
  -3   6   1     1575.12     1630.08     10.02 o
  -2   6   1       66.41       74.71      1.19 o
  -1   6   1     1989.49     1940.57     12.62 o
   0   6   1       65.96       79.69      1.34 o
   1   6   1       54.40       46.28      0.91 o
   2   6   1     4277.74     4375.38     28.38 o
   3   6   1      146.37      169.73      3.17 o
   4   6   1        9.14       11.26      0.73 o
   5   6   1     1952.41     2015.59     13.71 o
   6   6   1      531.09      599.66      5.05 o
   7   6   1        2.41        8.17      0.85 o
   8   6   1      223.77      229.35      2.93 o
   9   6   1       14.76       18.21      1.23 o
  10   6   1       82.93       85.43      2.22 o
  11   6   1     1084.10     1028.10      9.64 o
  12   6   1      200.26      203.10      3.45 o
  13   6   1       19.93       19.78      1.56 o
  14   6   1      199.73      202.31      4.15 o
  15   6   1       13.66       11.70      2.12 o
  16   6   1      121.13      112.91      4.11 o
  17   6   1        5.39        2.87      2.28 o
  18   6   1       73.50       71.41      3.91 o
  19   6   1        4.95        2.80      2.48 o
  20   6   1        0.04        4.51      2.76 o
  21   6   1        0.46        0.58      2.79 o
  22   6   1        0.07       -2.85      2.85 o
 -21   7   1        7.58        3.50      2.72 o
 -20   7   1        3.82        3.18      2.61 o
 -19   7   1       36.83       39.28      3.30 o
 -18   7   1        5.16        8.26      2.43 o
 -17   7   1        0.08       -0.60      2.04 o
 -16   7   1        5.78        5.87      1.84 o
 -15   7   1      188.73      172.41      4.31 o
 -14   7   1       27.15       24.87      1.88 o
 -13   7   1       67.07       72.49      3.20 o
 -12   7   1        2.12        1.71      1.25 o
 -11   7   1       31.67       26.81      1.80 o
 -10   7   1        7.60        5.89      1.00 o
  -9   7   1        0.52       -0.03      0.79 o
  -8   7   1      165.93      142.81      2.20 o
  -7   7   1       32.54       36.53      1.15 o
  -6   7   1      240.58      284.03      3.01 o
  -5   7   1     1525.80     1549.44     10.77 o
  -4   7   1        0.46        0.34      0.53 o
  -3   7   1      164.38      201.35      2.56 o
  -2   7   1     1903.43     1805.19     11.64 o
  -1   7   1      238.46      228.67      2.40 o
   0   7   1        9.50        7.21      0.68 o
   1   7   1     1472.13     1568.20     10.95 o
   2   7   1      898.67      922.24      7.37 o
   3   7   1       77.79      106.32      2.46 o
   4   7   1     1039.99     1111.94      8.57 o
   5   7   1     1392.06     1360.08      9.42 o
   6   7   1      232.88      232.95      2.61 o
   7   7   1      121.77      107.27      1.99 o
   8   7   1       83.71       96.77      1.99 o
   9   7   1        0.19        0.05      0.86 o
  10   7   1      404.11      421.79      4.83 o
  11   7   1       71.05       85.83      3.02 o
  12   7   1      515.52      522.02      6.07 o
  13   7   1      111.78      111.38      2.75 o
  14   7   1        5.18        1.66      1.61 o
  15   7   1       32.34       27.94      2.56 o
  16   7   1        4.25        4.28      2.31 o
  17   7   1        6.03        4.41      2.36 o
  18   7   1        0.38        2.14      2.58 o
  19   7   1       25.74       25.75      3.45 o
  20   7   1        2.52        1.60      2.83 o
  21   7   1        9.81        5.83      3.13 o
 -21   8   1       22.21       31.41      5.66 o
 -20   8   1        3.66       -0.66      2.89 o
 -19   8   1       12.20       15.80      2.85 o
 -18   8   1        1.42       -1.72      2.27 o
 -17   8   1        6.21       11.56      2.51 o
 -16   8   1        0.12       -1.83      1.83 o
 -15   8   1       29.22       28.25      3.14 o
 -14   8   1       67.27       72.93      2.71 o
 -13   8   1       53.99       60.47      2.44 o
 -12   8   1       11.22       10.43      1.46 o
 -11   8   1      191.84      194.46      3.30 o
 -10   8   1       42.25       42.50      1.88 o
  -9   8   1      155.40      153.94      2.51 o
  -8   8   1      300.24      302.21      3.37 o
  -7   8   1      357.06      345.49      3.62 o
  -6   8   1       24.55       22.77      0.92 o
  -5   8   1       33.65       50.28      1.23 o
  -4   8   1      666.35      613.76      4.61 o
  -3   8   1      773.71      905.73      6.46 o
  -2   8   1        4.15        6.23      0.66 o
  -1   8   1      150.37      126.78      1.84 o
   0   8   1      339.01      354.98      3.59 o
   1   8   1     1218.05     1218.83      9.43 o
   2   8   1      142.26      137.26      2.21 o
   3   8   1     2139.42     2222.30     16.62 o
   4   8   1      472.16      468.80      4.61 o
   5   8   1      206.28      188.27      2.31 o
   6   8   1      123.28      130.15      2.01 o
   7   8   1        0.00       -0.59      0.80 o
   8   8   1      133.56      138.86      2.47 o
   9   8   1      525.06      543.65      5.29 o
  10   8   1        0.08        1.65      1.10 o
  11   8   1       26.55       30.83      1.62 o
  12   8   1       75.99       78.72      2.78 o
  13   8   1       50.81       51.06      2.17 o
  14   8   1        5.53        4.38      2.24 o
  15   8   1       41.28       39.25      3.02 o
  16   8   1        7.24        2.67      2.50 o
  17   8   1        6.60        7.39      2.57 o
  18   8   1        3.46        5.04      2.73 o
  19   8   1       19.64       20.79      3.39 o
  20   8   1        1.07        1.00      2.84 o
  21   8   1       13.12       16.16      3.57 o
 -21   9   1        6.13       11.11      3.05 o
 -20   9   1       44.57       57.07      4.04 o
 -19   9   1       16.39       20.68      3.33 o
 -18   9   1        4.18        4.74      2.46 o
 -17   9   1        0.60       -1.70      2.09 o
 -16   9   1        2.49        4.21      2.23 o
 -15   9   1        5.69        1.47      1.93 o
 -14   9   1       12.60        9.61      2.05 o
 -13   9   1      102.87      104.85      3.16 o
 -12   9   1      236.70      254.27      4.38 o
 -11   9   1        0.01       -1.13      1.13 o
 -10   9   1       74.09       78.39      2.16 o
  -9   9   1       14.66       14.08      1.12 o
  -8   9   1      253.08      260.44      3.36 o
  -7   9   1      114.39      124.94      2.13 o
  -6   9   1        7.39       11.37      0.89 o
  -5   9   1      136.10      139.83      2.19 o
  -4   9   1        1.04        3.34      0.73 o
  -3   9   1     2821.44     3013.89     19.55 o
  -2   9   1      499.63      526.08      4.71 o
  -1   9   1     3245.50     3605.98     24.43 o
   0   9   1      388.91      422.69      4.20 o
   1   9   1     4071.46     4504.13     32.14 o
   2   9   1      565.04      614.98      5.97 o
   3   9   1       85.60       95.68      2.08 o
   4   9   1      579.17      541.33      5.46 o
   5   9   1      376.27      430.07      4.34 o
   6   9   1        4.98        5.14      0.83 o
   7   9   1      299.90      313.18      3.52 o
   8   9   1       61.00       73.43      1.84 o
   9   9   1       94.55       89.87      2.31 o
  10   9   1      576.52      577.28      5.92 o
  11   9   1        2.09        1.04      1.23 o
  12   9   1       19.78       21.24      2.01 o
  13   9   1      125.64      129.23      3.50 o
  14   9   1        0.14       -1.46      1.77 o
  15   9   1        6.89        8.40      2.67 o
  16   9   1        1.93        1.47      2.51 o
  17   9   1        5.58        0.67      2.58 o
  18   9   1       29.84       38.69      3.69 o
  19   9   1        0.74       -1.85      2.63 o
  20   9   1        3.95        5.73      3.18 o
  21   9   1        0.10        1.03      3.06 o
 -21  10   1        0.08        9.25      3.21 o
 -20  10   1        1.97        4.42      2.73 o
 -19  10   1        0.14        0.88      2.48 o
 -18  10   1        1.57        0.37      2.44 o
 -17  10   1        4.64        3.30      2.37 o
 -16  10   1       18.74       20.64      2.78 o
 -15  10   1        2.58        2.80      2.23 o
 -14  10   1       95.43       85.60      3.27 o
 -13  10   1       83.53       86.24      2.88 o
 -12  10   1       43.10       43.47      2.11 o
 -11  10   1       87.01       87.65      3.18 o
 -10  10   1       20.59       18.16      1.41 o
  -9  10   1       55.32       54.99      1.89 o
  -8  10   1      154.56      168.94      2.98 o
  -7  10   1      130.01      115.94      1.96 o
  -6  10   1      146.23      114.42      2.31 o
  -5  10   1       56.21       65.11      1.56 o
  -4  10   1     2062.17     2138.94     14.05 o
  -3  10   1     3080.31     3252.38     22.40 o
  -2  10   1       36.29       35.88      1.30 o
  -1  10   1      930.75      988.82      9.60 o
   0  10   1        1.70        4.84      0.83 o
   1  10   1       49.40       53.23      1.64 o
   2  10   1      355.32      401.38      4.71 o
   3  10   1      924.82      942.90      9.00 o
   4  10   1       33.46       47.47      1.58 o
   5  10   1      323.83      341.87      3.87 o
   6  10   1      848.61      823.90      7.02 o
   7  10   1      140.01      155.57      2.32 o
   8  10   1       17.71       19.71      1.27 o
   9  10   1      233.94      247.20      3.47 o
  10  10   1      192.15      188.86      3.17 o
  11  10   1       23.70       31.96      1.87 o
  12  10   1       56.96       65.19      2.45 o
  13  10   1       68.39       67.54      2.68 o
  14  10   1        2.78       -0.78      1.92 o
  15  10   1        8.41       12.04      3.20 o
  16  10   1        0.72       -0.28      2.50 o
  17  10   1       20.81       19.82      3.38 o
  18  10   1        2.08       10.12      2.97 o
  19  10   1       29.14       30.26      3.72 o
  20  10   1       11.95        7.59      3.42 o
  21  10   1        0.03        2.05      4.05 o
 -20  11   1        1.01       -1.31      2.94 o
 -19  11   1        0.05        3.02      2.52 o
 -18  11   1        3.05        3.62      2.41 o
 -17  11   1        1.64       -2.10      2.10 o
 -16  11   1       14.33       14.74      2.62 o
 -15  11   1       10.28       11.59      2.37 o
 -14  11   1       27.47       27.68      2.46 o
 -13  11   1      108.48      115.52      3.69 o
 -12  11   1        5.30        3.69      1.79 o
 -11  11   1      195.33      186.21      3.72 o
 -10  11   1      123.97      114.61      2.64 o
  -9  11   1        4.77        7.25      1.28 o
  -8  11   1       41.77       49.19      1.74 o
  -7  11   1       36.35       38.39      1.33 o
  -6  11   1      510.96      434.54      4.64 o
  -5  11   1       99.05       95.24      1.91 o
  -4  11   1      645.15      679.36      5.83 o
  -3  11   1      619.93      706.85      6.05 o
  -2  11   1       40.03       26.90      1.18 o
  -1  11   1      183.13      201.26      3.15 o
   0  11   1       50.65       34.99      1.36 o
   1  11   1       68.70       78.54      1.98 o
   2  11   1       29.38       34.79      1.56 o
   3  11   1       70.20       82.15      2.11 o
   4  11   1      397.24      399.71      4.98 o
   5  11   1      436.15      491.06      5.47 o
   6  11   1      271.44      249.14      3.15 o
   7  11   1      515.55      553.48      5.23 o
   8  11   1      225.90      210.66      3.30 o
   9  11   1      119.76      119.95      2.53 o
  10  11   1      375.61      384.14      4.76 o
  11  11   1       59.03       57.16      2.28 o
  12  11   1       24.92       27.29      2.03 o
  13  11   1       12.62       10.00      1.96 o
  14  11   1        6.61        3.17      2.00 o
  15  11   1       34.25       39.84      3.65 o
  16  11   1       79.41       89.15      4.81 o
  17  11   1        0.29        0.59      2.73 o
  18  11   1       12.44       15.83      3.24 o
  19  11   1        1.96        4.41      2.99 o
  20  11   1        5.58        7.44      3.29 o
 -20  12   1        0.01       -0.41      2.60 o
 -19  12   1        1.90       -2.34      2.55 o
 -18  12   1        0.16       -0.63      2.44 o
 -17  12   1        0.89        1.41      2.45 o
 -16  12   1        4.04        2.00      2.63 o
 -15  12   1       53.57       51.83      3.80 o
 -14  12   1        0.19       -0.66      2.25 o
 -13  12   1       18.28       16.36      2.51 o
 -12  12   1       17.32       11.71      2.17 o
 -11  12   1       44.42       45.52      2.31 o
 -10  12   1      216.49      217.84      3.88 o
  -9  12   1      446.42      427.25      5.06 o
  -8  12   1      369.42      391.12      5.20 o
  -7  12   1      768.37      812.05      7.01 o
  -6  12   1      393.36      393.75      4.48 o
  -5  12   1      193.37      172.48      2.62 o
  -4  12   1       39.56       39.19      1.45 o
  -3  12   1       25.74       33.30      1.35 o
  -2  12   1      332.94      333.75      3.98 o
  -1  12   1       75.18       71.70      1.93 o
   0  12   1        1.83        2.26      1.04 o
   1  12   1        3.79        6.63      1.24 o
   2  12   1      266.64      245.64      3.81 o
   3  12   1        3.98       -1.01      1.01 o
   4  12   1       40.68       29.53      1.89 o
   5  12   1       13.97       14.15      1.33 o
   6  12   1      159.15      168.55      2.79 o
   7  12   1       48.95       53.20      1.71 o
   8  12   1      239.98      253.87      3.70 o
   9  12   1      325.10      351.68      5.63 o
  10  12   1       13.07       16.62      1.67 o
  11  12   1        0.32        1.12      1.36 o
  12  12   1      326.96      340.48      5.21 o
  13  12   1       26.61       24.35      2.27 o
  14  12   1       40.70       33.28      2.75 o
  15  12   1        0.50       -1.96      2.32 o
  16  12   1       42.04       35.61      3.78 o
  17  12   1       43.97       52.76      4.41 o
  18  12   1        6.53        6.52      3.04 o
  19  12   1       17.17       13.41      3.33 o
  20  12   1        1.14        4.71      3.27 o
 -19  13   1        5.03        3.82      3.11 o
 -18  13   1        0.37        0.00      2.80 o
 -17  13   1        1.89        0.02      2.91 o
 -16  13   1        8.94        7.69      2.97 o
 -15  13   1       16.13       16.42      3.64 o
 -14  13   1        3.69        2.92      3.29 o
 -13  13   1      236.22      225.23      6.60 o
 -12  13   1       24.07       20.47      2.38 o
 -11  13   1      189.50      208.39      4.89 o
 -10  13   1       91.45       77.99      2.79 o
  -9  13   1       23.64       32.34      1.80 o
  -8  13   1      167.32      159.58      3.03 o
  -7  13   1      370.20      390.10      4.29 o
  -6  13   1       79.67       69.46      1.88 o
  -5  13   1      148.31      130.42      2.40 o
  -4  13   1       63.28       68.21      1.75 o
  -3  13   1        1.24       -0.76      1.00 o
  -2  13   1        1.95        2.80      0.96 o
  -1  13   1       66.87       70.25      2.01 o
   0  13   1       38.88       39.16      1.57 o
   1  13   1       57.18       53.21      2.03 o
   2  13   1        5.25        3.97      1.16 o
   3  13   1       76.46       79.18      2.22 o
   4  13   1        0.01       -0.60      1.05 o
   5  13   1        7.58        5.46      1.25 o
   6  13   1      216.84      207.38      3.28 o
   7  13   1       51.87       61.79      1.95 o
   8  13   1     1051.10     1051.08     10.79 o
   9  13   1        3.87        7.58      1.59 o
  10  13   1      948.67      921.30     10.60 o
  11  13   1       64.75       88.14      2.75 o
  12  13   1      100.01       99.15      3.36 o
  13  13   1      105.51      109.06      3.98 o
  14  13   1        7.97        6.56      2.28 o
  15  13   1        1.92        1.85      2.46 o
  16  13   1        2.70       -2.22      2.64 o
  17  13   1        6.18        6.96      2.89 o
  18  13   1        0.28       -2.28      2.68 o
  19  13   1        3.10       -1.53      2.85 o
 -19  14   1        2.22        2.43      4.69 o
 -18  14   1        0.37       -2.90      2.90 o
 -17  14   1        3.10        1.60      2.94 o
 -16  14   1       19.93       14.72      3.27 o
 -15  14   1        0.24       -2.70      2.70 o
 -14  14   1       79.26       77.01      4.51 o
 -13  14   1       22.44       24.17      3.29 o
 -12  14   1       18.44       17.55      2.75 o
 -11  14   1       88.13       84.66      3.48 o
 -10  14   1      117.34      122.21      4.24 o
  -9  14   1       27.41       24.37      2.06 o
  -8  14   1       57.15       62.82      1.93 o
  -7  14   1        0.15        0.53      1.07 o
  -6  14   1       64.63       70.68      2.00 o
  -5  14   1        5.24        7.64      1.13 o
  -4  14   1       53.03       68.63      1.83 o
  -3  14   1       55.63       56.26      1.83 o
  -2  14   1      176.89      144.63      3.11 o
  -1  14   1        0.11        0.18      1.01 o
   0  14   1       81.85       90.29      2.23 o
   1  14   1        5.72        5.62      1.43 o
   2  14   1        0.76        0.90      1.14 o
   3  14   1        0.37       -1.07      1.07 o
   4  14   1      217.68      211.31      3.76 o
   5  14   1        9.57        4.35      1.22 o
   6  14   1      148.64      154.44      3.14 o
   7  14   1       44.99       52.87      2.14 o
   8  14   1      356.60      375.09      5.17 o
   9  14   1      176.91      179.05      3.96 o
  10  14   1       83.82       84.24      3.02 o
  11  14   1      133.97      130.54      4.01 o
  12  14   1      108.35      106.02      3.42 o
  13  14   1        0.08       -0.35      3.01 o
  14  14   1        1.42       -0.92      2.28 o
  15  14   1        0.89       -2.62      2.62 o
  16  14   1        2.28        1.76      3.30 o
  17  14   1        0.24       -1.98      2.76 o
  18  14   1       22.62       21.54      3.65 o
  19  14   1        0.01        2.06      3.14 o
 -18  15   1       16.37       20.48      4.88 o
 -17  15   1        2.71        4.38      3.09 o
 -16  15   1        0.42        2.28      2.95 o
 -15  15   1        3.69        5.75      3.06 o
 -14  15   1        4.29        5.38      2.90 o
 -13  15   1       28.72       31.47      3.35 o
 -12  15   1       47.96       47.52      3.61 o
 -11  15   1        6.09        7.69      2.40 o
 -10  15   1      110.22      109.83      3.84 o
  -9  15   1        2.06        0.40      1.71 o
  -8  15   1        0.58       -1.16      1.16 o
  -7  15   1      130.04      134.34      2.79 o
  -6  15   1        0.66        0.19      1.07 o
  -5  15   1      183.15      177.73      3.16 o
  -4  15   1      113.04      120.35      2.67 o
  -3  15   1      457.61      458.40      5.58 o
  -2  15   1      126.66      121.88      2.61 o
  -1  15   1       11.51       11.93      1.33 o
   0  15   1       38.94       32.30      1.63 o
   1  15   1       20.90       19.52      1.59 o
   2  15   1      104.36      116.45      2.72 o
   3  15   1       56.65       49.14      2.08 o
   4  15   1       17.05       16.00      1.63 o
   5  15   1      140.01      148.33      3.29 o
   6  15   1       77.35       58.40      2.52 o
   7  15   1      148.71      153.10      3.16 o
   8  15   1      651.70      642.91      7.01 o
   9  15   1      104.35      107.26      4.12 o
  10  15   1      241.67      249.01      6.01 o
  11  15   1       62.49       70.42      3.07 o
  12  15   1        0.01       -0.75      1.86 o
  13  15   1        0.35        2.10      2.57 o
  14  15   1        1.68       -1.17      2.59 o
  15  15   1        2.02        3.56      3.00 o
  16  15   1        0.74       -1.12      2.92 o
  17  15   1        2.58        5.43      3.36 o
  18  15   1       20.65       25.78      4.25 o
 -18  16   1        0.00       -2.68      3.10 o
 -17  16   1        0.66        4.73      3.29 o
 -16  16   1        9.14       11.38      3.45 o
 -15  16   1       21.67       18.66      3.58 o
 -14  16   1       23.99       17.76      3.47 o
 -13  16   1        1.23        0.97      2.65 o
 -12  16   1       22.13       28.74      3.30 o
 -11  16   1        0.13       -0.25      2.42 o
 -10  16   1       59.19       59.52      3.46 o
  -9  16   1      171.95      195.16      4.31 o
  -8  16   1      101.86       94.99      3.07 o
  -7  16   1      139.97      135.53      3.14 o
  -6  16   1      222.24      213.18      3.74 o
  -5  16   1      380.13      378.23      4.77 o
  -4  16   1      266.20      280.79      4.01 o
  -3  16   1        9.28        8.10      1.37 o
  -2  16   1        1.47        0.63      1.08 o
  -1  16   1       32.09       24.23      1.67 o
   0  16   1       68.75       57.63      2.08 o
   1  16   1        0.03       -1.16      1.23 o
   2  16   1       86.01       82.03      2.55 o
   3  16   1       14.56       16.83      1.72 o
   4  16   1      157.37      144.68      3.41 o
   5  16   1       22.15       30.55      2.08 o
   6  16   1      221.88      206.36      4.53 o
   7  16   1        1.58       -0.17      1.44 o
   8  16   1        0.04       -1.62      2.25 o
   9  16   1        1.68        1.08      1.85 o
  10  16   1        6.26        6.46      2.06 o
  11  16   1       64.56       63.54      3.98 o
  12  16   1        0.97       -1.92      1.92 o
  13  16   1        0.01       -1.07      2.57 o
  14  16   1       10.88       12.20      3.30 o
  15  16   1       13.73       13.68      3.87 o
  16  16   1        0.41        3.94      3.33 o
  17  16   1        4.36        5.61      3.59 o
  18  16   1        2.69       10.57      3.73 o
 -17  17   1        0.01        4.75      3.50 o
 -16  17   1        0.52        0.95      3.06 o
 -15  17   1        2.01       -1.75      2.90 o
 -14  17   1        5.66        7.78      3.18 o
 -13  17   1       11.15        3.36      2.81 o
 -12  17   1       54.82       50.57      5.33 o
 -11  17   1       77.37       79.38      5.96 o
 -10  17   1      115.24      118.88      4.53 o
  -9  17   1       55.20       56.35      2.75 o
  -8  17   1        5.41        2.19      1.78 o
  -7  17   1       70.00       71.60      3.00 o
  -6  17   1       10.08        6.83      1.66 o
  -5  17   1      536.84      521.72      6.35 o
  -4  17   1      557.86      531.52      6.39 o
  -3  17   1      318.95      285.45      5.44 o
  -2  17   1      368.25      358.43      5.28 o
  -1  17   1        4.09       -0.54      1.31 o
   0  17   1       36.63       36.81      1.80 o
   1  17   1        1.26       -1.25      1.25 o
   2  17   1        5.85        3.61      1.49 o
   3  17   1        9.55        5.45      1.60 o
   4  17   1      130.16      124.66      3.61 o
   5  17   1      378.34      352.76      5.72 o
   6  17   1      241.16      266.55      5.53 o
   7  17   1      388.91      381.06      6.15 o
   8  17   1        1.59        1.32      1.91 o
   9  17   1        9.61        6.94      2.08 o
  10  17   1        5.04        3.60      2.04 o
  11  17   1        6.98        4.13      2.02 o
  12  17   1        3.55        1.65      2.58 o
  13  17   1        0.51        3.84      2.85 o
  14  17   1        2.35       -0.35      3.00 o
  15  17   1        0.02       -3.71      3.71 o
  16  17   1        2.41        2.13      3.44 o
  17  17   1        3.53       -3.18      3.18 o
 -16  18   1        0.00       -2.61      3.20 o
 -15  18   1        0.35       -1.43      3.53 o
 -14  18   1        7.74       14.09      3.67 o
 -13  18   1        4.32        1.85      2.87 o
 -12  18   1        1.47        3.68      2.82 o
 -11  18   1        9.27       11.34      3.02 o
 -10  18   1       16.13       22.72      3.27 o
  -9  18   1        0.40       -1.47      1.85 o
  -8  18   1       62.44       66.11      3.06 o
  -7  18   1       43.64       33.58      2.54 o
  -6  18   1       49.53       54.54      2.68 o
  -5  18   1       73.37       59.60      2.56 o
  -4  18   1       44.56       35.41      2.16 o
  -3  18   1       26.40       16.37      2.08 o
  -2  18   1       54.08       42.82      2.41 o
  -1  18   1        1.92       -0.76      1.45 o
   0  18   1      177.57      181.08      4.26 o
   1  18   1        0.41       -0.42      1.60 o
   2  18   1       59.48       48.47      2.73 o
   3  18   1       15.51       10.86      1.95 o
   4  18   1        9.84        3.96      1.96 o
   5  18   1       37.12       39.09      2.64 o
   6  18   1        1.63       -0.69      1.90 o
   7  18   1        9.20        9.65      2.17 o
   8  18   1        0.64       -0.85      1.93 o
   9  18   1       55.52       59.50      3.23 o
  10  18   1        4.72        1.43      2.11 o
  11  18   1       15.62       21.70      2.78 o
  12  18   1        0.88       -1.17      2.77 o
  13  18   1        0.13       -1.24      2.80 o
  14  18   1       12.03       19.26      3.78 o
  15  18   1        2.33       -3.34      3.34 o
  16  18   1        0.01       -3.49      3.49 o
 -16  19   1       13.55       10.47      4.22 o
 -15  19   1        2.46       -3.07      3.74 o
 -14  19   1        0.02       -0.03      3.64 o
 -13  19   1       37.63       38.61      4.44 o
 -12  19   1       16.57       18.30      3.82 o
 -11  19   1        0.29        2.32      3.06 o
 -10  19   1      154.76      156.26      6.52 o
  -9  19   1       92.96      105.59      4.20 o
  -8  19   1      101.95      108.96      4.05 o
  -7  19   1        2.52        1.69      2.15 o
  -6  19   1       10.17        5.93      2.05 o
  -5  19   1       14.35       13.69      2.21 o
  -4  19   1        0.12       -1.88      1.88 o
  -3  19   1       88.99       69.04      3.04 o
  -2  19   1      188.87      221.68      4.73 o
  -1  19   1      157.20      129.31      4.33 o
   0  19   1        0.49        0.14      2.06 o
   1  19   1       89.15       70.30      3.84 o
   2  19   1        0.40       -2.17      2.18 o
   3  19   1       15.85       11.13      2.45 o
   4  19   1       41.16       33.34      2.86 o
   5  19   1       21.09       19.52      2.54 o
   6  19   1       20.22       17.13      2.63 o
   7  19   1        9.37        6.34      2.47 o
   8  19   1        0.41        1.49      2.10 o
   9  19   1        3.71        1.66      2.19 o
  10  19   1        3.65        3.68      2.25 o
  11  19   1        8.35       12.35      2.64 o
  12  19   1       11.18       11.52      3.84 o
  13  19   1        4.98        4.77      3.16 o
  14  19   1        0.17       -2.61      3.31 o
  15  19   1        2.49        0.55      4.41 o
  16  19   1        1.23       -2.88      3.55 o
 -15  20   1        1.22       -1.82      3.68 o
 -14  20   1        0.08       -1.65      4.20 o
 -13  20   1        0.48        3.97      3.27 o
 -12  20   1        1.14       -2.44      3.18 o
 -11  20   1       21.08       25.93      4.11 o
 -10  20   1        4.07        5.40      3.41 o
  -9  20   1       26.59       33.36      3.74 o
  -8  20   1       12.09       16.85      2.65 o
  -7  20   1        6.22        9.84      2.41 o
  -6  20   1      116.14      123.81      4.11 o
  -5  20   1        0.14       -1.99      1.99 o
  -4  20   1        8.36       12.15      2.52 o
  -3  20   1       84.39       69.30      3.98 o
  -2  20   1        0.72        3.54      2.52 o
  -1  20   1       38.21       33.54      3.46 o
   0  20   1       34.07       35.64      4.13 o
   1  20   1       14.17       16.72      3.07 o
   2  20   1       32.31       36.60      3.41 o
   3  20   1        0.00       -1.80      2.29 o
   4  20   1        0.00       -2.15      2.15 o
   5  20   1        1.30        0.49      2.18 o
   6  20   1        0.44       -2.34      2.34 o
   7  20   1        1.95       -1.26      2.46 o
   8  20   1        7.12       11.06      2.97 o
   9  20   1        4.66        4.41      2.67 o
  10  20   1       13.92       13.97      3.21 o
  11  20   1        0.17       -2.33      2.73 o
  12  20   1        0.59        0.33      2.98 o
  13  20   1        0.00        1.71      3.27 o
  14  20   1        0.13        1.61      3.76 o
  15  20   1        0.77        4.90      4.46 o
 -14  21   1        0.01       -1.75      3.46 o
 -13  21   1        1.58       -1.16      3.47 o
 -12  21   1       46.79       45.32      4.80 o
 -11  21   1        3.84        7.27      3.59 o
 -10  21   1        2.80        2.96      3.43 o
  -9  21   1        3.95        5.78      3.31 o
  -8  21   1        5.18        5.56      2.61 o
  -7  21   1       16.00       17.66      2.77 o
  -6  21   1        0.19        1.10      2.54 o
  -5  21   1        2.20        3.87      2.67 o
  -4  21   1       29.49       29.90      3.58 o
  -3  21   1        6.04        2.72      2.82 o
  -2  21   1        5.80        4.08      3.25 o
  -1  21   1        0.48       -2.48      3.07 o
   0  21   1        6.82        2.40      3.20 o
   1  21   1       53.64       63.79      5.21 o
   2  21   1       11.59       16.19      2.99 o
   3  21   1       60.76       55.88      4.03 o
   4  21   1       12.71       13.76      3.05 o
   5  21   1        0.00        3.00      2.69 o
   6  21   1       19.38       25.22      3.52 o
   7  21   1        0.00        0.20      2.78 o
   8  21   1        8.52        3.06      2.92 o
   9  21   1       18.47       17.29      3.23 o
  10  21   1       10.57       15.19      3.54 o
  11  21   1        0.15       -1.83      3.27 o
  12  21   1        0.18       -1.19      3.54 o
  13  21   1        5.88       10.78      4.17 o
  14  21   1        0.78       -2.88      4.25 o
 -13  22   1        6.94        6.31      4.31 o
 -12  22   1        0.20       -1.35      3.48 o
 -11  22   1        0.31        2.73      3.43 o
 -10  22   1        0.00        0.53      3.09 o
  -9  22   1        0.00       -1.02      3.74 o
  -8  22   1        1.45       -2.97      3.49 o
  -7  22   1        5.27        8.78      3.39 o
  -6  22   1       10.13       17.85      3.78 o
  -5  22   1        0.28        1.48      3.03 o
  -4  22   1       10.86        6.32      3.24 o
  -3  22   1        8.84        7.41      3.53 o
  -2  22   1       17.97       17.73      3.97 o
  -1  22   1        5.47        0.85      2.95 o
   0  22   1        0.06        0.11      2.97 o
   1  22   1       23.13       19.30      3.67 o
   2  22   1       69.52       71.23      5.01 o
   3  22   1        0.13       -2.39      2.99 o
   4  22   1        1.57       -2.77      2.77 o
   5  22   1        3.13        4.06      2.95 o
   6  22   1       10.65       17.38      3.48 o
   7  22   1        0.97       -0.12      2.84 o
   8  22   1        0.33        3.28      3.14 o
   9  22   1       14.75       18.56      3.63 o
  10  22   1       19.47       21.17      4.18 o
  11  22   1       27.93       37.50      5.25 o
  12  22   1       12.63        8.24      4.18 o
  13  22   1       41.03       46.33      6.23 o
 -12  23   1       16.86       16.06      9.86 o
 -11  23   1        0.64       -2.36      4.47 o
 -10  23   1        1.22       -1.78      4.08 o
  -9  23   1        1.42       -0.80      4.09 o
  -8  23   1        0.01       -2.65      3.64 o
  -7  23   1        1.89        2.05      4.21 o
  -6  23   1        0.00       -3.41      3.41 o
  -5  23   1        1.75       -3.07      3.39 o
  -4  23   1        0.02       -2.55      3.27 o
  -3  23   1        1.46        2.00      3.40 o
  -2  23   1       16.51       16.93      3.75 o
  -1  23   1       14.98        8.95      3.46 o
   0  23   1        1.02        2.26      3.24 o
   1  23   1       11.97       18.13      3.86 o
   2  23   1        4.13        4.10      3.31 o
   3  23   1        0.22        3.67      3.33 o
   4  23   1        1.55        2.87      3.37 o
   5  23   1        3.81        8.09      3.53 o
   6  23   1       19.28       12.19      4.20 o
   7  23   1       15.89       10.17      4.07 o
   8  23   1       81.72      108.58      5.73 o
   9  23   1        7.48       11.55      3.87 o
  10  23   1       13.87       19.03      4.34 o
  11  23   1       25.64       24.44      4.96 o
  12  23   1        5.35        9.86     10.87 o
 -10  24   1        0.85        2.00      4.31 o
  -9  24   1        5.08        9.47      4.65 o
  -8  24   1        0.04       -3.66      3.66 o
  -7  24   1        8.13       10.90      4.30 o
  -6  24   1       10.55        6.22      3.85 o
  -5  24   1        1.11        1.91      3.65 o
  -4  24   1       42.63       48.85      5.03 o
  -3  24   1       12.34       10.62      3.82 o
  -2  24   1       33.53       44.51      4.86 o
  -1  24   1       28.56       29.82      4.45 o
   0  24   1        1.94       -2.64      3.20 o
   1  24   1        3.94        7.99      3.69 o
   2  24   1        7.79       11.12      3.85 o
   3  24   1        5.88        8.75      4.04 o
   4  24   1       29.60       38.78      4.92 o
   5  24   1        5.96        9.16      3.79 o
   6  24   1       24.28       23.90      6.54 o
   7  24   1        5.71       11.30      3.99 o
   8  24   1        2.63       -2.05      3.70 o
   9  24   1        0.00       -1.40      4.03 o
  10  24   1        5.93        6.47      7.99 o
  -8  25   1        0.16       -4.06      4.06 o
  -7  25   1        0.01        4.45      4.25 o
  -6  25   1       16.62       17.56      4.85 o
  -5  25   1        3.78       -2.24      3.47 o
  -4  25   1       27.21       24.35      4.41 o
  -3  25   1        0.83        2.40      3.75 o
  -2  25   1       48.21       65.72      5.67 o
  -1  25   1        7.48        8.10      3.97 o
   0  25   1        2.25        3.90      3.81 o
   1  25   1       73.11       83.74      6.76 o
   2  25   1        5.27        6.77      3.94 o
   3  25   1        3.97        0.12      3.96 o
   4  25   1        3.32        5.87      3.84 o
   5  25   1        0.33        1.72      3.66 o
   6  25   1        1.39        3.15      3.95 o
   7  25   1        0.30        0.97      3.89 o
   8  25   1       12.19       12.43      4.67 o
  -6  26   1        3.09        7.54      4.64 o
  -5  26   1       25.55       19.99      4.70 o
  -4  26   1        0.02        5.00      4.24 o
  -3  26   1        4.29        5.80      4.19 o
  -2  26   1       24.65       23.62      4.83 o
  -1  26   1        3.87        5.28      4.26 o
   0  26   1       49.37       38.54      5.21 o
   1  26   1        1.00        5.31      4.03 o
   2  26   1        0.76        6.89      4.09 o
   3  26   1        2.81        0.72      4.07 o
   4  26   1        2.05        3.44      4.18 o
   5  26   1        2.21        5.71      4.33 o
   6  26   1        5.80        8.08      4.39 o
  -2  27   1        8.66       14.13     11.69 o
  -1  27   1      102.97      124.78      9.48 o
   0  27   1        4.13        2.76      4.68 o
   1  27   1       15.92       20.30      6.34 o
   2  27   1        3.71       -2.03     10.87 o
 -22   0   2        0.03       -2.79      6.66 o
 -20   0   2        6.94        2.08      3.64 o
 -18   0   2        2.18        2.21      2.35 o
 -16   0   2      216.32      209.44      6.73 o
 -14   0   2        2.93        5.78      2.61 o
 -12   0   2       98.48      104.43      3.64 o
 -10   0   2     1068.94     1153.43     27.33 o
  -8   0   2     1376.99     1334.57     25.57 o
  -6   0   2      109.25      106.37      4.75 o
  -4   0   2     1306.98     1172.26     15.58 o
  -2   0   2        5.50        5.37      0.57 o
   0   0   2    14638.75    14541.28    123.37 o
   2   0   2    29960.86    29251.07    248.44 o
   4   0   2     3144.11     3251.35     30.40 o
   6   0   2      515.96      468.54      5.72 o
   8   0   2      519.65      550.57      7.26 o
  10   0   2      657.65      678.48      9.41 o
  12   0   2        5.62        1.70      1.62 o
  14   0   2      276.92      263.07      6.18 o
  16   0   2      277.25      263.66     10.18 o
  18   0   2       54.22       67.41      5.55 o
  20   0   2        8.73       15.52      4.23 o
  22   0   2        0.24       -0.72      4.02 o
 -22   1   2        0.77       -1.56      3.65 o
 -21   1   2       11.08       10.52      3.94 o
 -20   1   2        2.52        3.39      2.59 o
 -19   1   2       16.32       12.07      2.65 o
 -18   1   2        1.77        1.33      1.79 o
 -17   1   2        0.01       -0.28      1.43 o
 -16   1   2       35.68       35.67      1.96 o
 -15   1   2       77.77       65.64      2.22 o
 -14   1   2      244.29      271.08      6.07 o
 -13   1   2        8.55        5.72      1.57 o
 -12   1   2       13.71       13.95      1.31 o
 -11   1   2       80.46       83.08      1.99 o
 -10   1   2        0.53       -1.01      1.01 o
  -9   1   2      226.23      272.81      4.72 o
  -8   1   2     1549.79     1646.12     23.81 o
  -7   1   2       47.02       50.31      2.96 o
  -6   1   2     2778.37     2985.39     30.98 o
  -5   1   2      400.34      377.62      4.96 o
  -4   1   2       35.41       69.75      1.74 o
  -3   1   2      606.49      567.86      5.59 o
  -2   1   2        0.99       -0.23      0.36 o
  -1   1   2     1723.55     1760.71     11.28 o
   0   1   2        0.85       -0.55      0.55 o
   1   1   2    10409.19    10275.72     64.99 o
   2   1   2      539.24      505.89      3.85 o
   3   1   2     3882.61     3865.31     23.87 o
   4   1   2       12.29       16.73      0.89 o
   5   1   2        0.02        0.41      0.58 o
   6   1   2      767.83      721.43      6.65 o
   7   1   2        3.28        2.65      0.75 o
   8   1   2      183.57      179.49      2.54 o
   9   1   2        0.29        0.89      0.94 o
  10   1   2        0.18       -0.24      0.97 o
  11   1   2      441.90      442.03      5.28 o
  12   1   2        8.54        8.75      1.34 o
  13   1   2      850.15      859.05      8.43 o
  14   1   2      208.26      211.58      4.12 o
  15   1   2       78.60       79.51      3.02 o
  16   1   2      233.74      223.35      5.93 o
  17   1   2        5.94        5.56      2.49 o
  18   1   2       30.91       28.98      3.06 o
  19   1   2       32.20       29.69      3.27 o
  20   1   2        2.90       -2.40      2.40 o
  21   1   2       16.06       19.42      3.25 o
  22   1   2        0.00       -1.78      2.74 o
 -22   2   2        4.62        6.46      4.01 o
 -21   2   2        0.02       -3.16      3.37 o
 -20   2   2        0.09       -1.99      2.77 o
 -19   2   2        6.63        2.43      2.37 o
 -18   2   2        0.01       -1.68      1.68 o
 -17   2   2       21.48       22.53      1.98 o
 -16   2   2        0.02       -1.32      1.32 o
 -15   2   2        1.19        3.18      1.33 o
 -14   2   2      191.60      187.65      4.26 o
 -13   2   2      162.08      135.63      5.83 o
 -12   2   2       28.22       33.52      1.56 o
 -11   2   2        0.14       -0.63      0.89 o
 -10   2   2      727.00      719.82      8.04 o
  -9   2   2       13.52       21.61      1.06 o
  -8   2   2       58.13       67.53      2.10 o
  -7   2   2     2402.19     2381.36     26.22 o
  -6   2   2       28.62       29.84      1.87 o
  -5   2   2     3000.38     3085.72     26.05 o
  -4   2   2        1.94        4.91      0.61 o
  -3   2   2     4452.74     4619.74     31.56 o
  -2   2   2      175.84      140.86      1.48 o
  -1   2   2     1056.11     1014.93      6.60 o
   0   2   2     9026.06     8787.94     52.70 o
   1   2   2       52.22       47.60      1.00 o
   2   2   2     9576.38     9661.54     58.28 o
   3   2   2       13.09       13.35      0.71 o
   4   2   2        4.24        7.25      0.76 o
   5   2   2      580.11      574.05      4.97 o
   6   2   2      193.99      211.59      2.51 o
   7   2   2      543.36      513.02      4.82 o
   8   2   2      379.53      360.82      3.87 o
   9   2   2       36.55       37.94      1.50 o
  10   2   2       32.18       32.68      1.55 o
  11   2   2      296.15      298.29      4.00 o
  12   2   2        0.36       -0.63      1.24 o
  13   2   2        5.88        1.07      1.38 o
  14   2   2       30.26       31.55      1.97 o
  15   2   2      122.80      132.86      3.89 o
  16   2   2        0.25       -2.00      2.00 o
  17   2   2       22.15       26.43      3.09 o
  18   2   2       38.28       30.13      3.14 o
  19   2   2        0.24       -2.30      2.30 o
  20   2   2        0.13       -2.43      2.43 o
  21   2   2        2.13        2.56      2.74 o
  22   2   2        0.64       -2.80      2.80 o
 -22   3   2        2.24        2.44      3.91 o
 -21   3   2        2.44       -2.08      3.55 o
 -20   3   2       13.47       25.31      5.85 o
 -19   3   2       27.08       23.18      2.53 o
 -18   3   2        0.04       -0.09      1.73 o
 -17   3   2       20.99       22.44      2.01 o
 -16   3   2      112.53      102.03      3.09 o
 -15   3   2        0.57        1.53      1.30 o
 -14   3   2       11.36       12.76      1.62 o
 -13   3   2      256.85      215.06      3.91 o
 -12   3   2      226.92      235.87      3.99 o
 -11   3   2        9.30        4.68      1.05 o
 -10   3   2      314.92      276.65      4.01 o
  -9   3   2      201.01      154.77      2.67 o
  -8   3   2      487.00      528.33      6.14 o
  -7   3   2       95.55      108.50      2.86 o
  -6   3   2     1676.95     1831.46     18.80 o
  -5   3   2     1311.99     1324.76     10.48 o
  -4   3   2        8.01        4.84      0.40 o
  -3   3   2     1353.32     1256.03      8.55 o
  -2   3   2      235.76      220.72      1.81 o
  -1   3   2     2938.64     2946.07     18.07 o
   0   3   2      556.79      561.98      4.23 o
   1   3   2       43.76       41.56      1.09 o
   2   3   2      631.02      642.06      4.87 o
   3   3   2      509.58      513.51      4.14 o
   4   3   2      461.79      488.07      4.59 o
   5   3   2      250.54      240.75      4.39 o
   6   3   2     3085.47     3333.33     25.11 o
   7   3   2     2237.63     2422.90     17.57 o
   8   3   2      561.04      558.05      5.26 o
   9   3   2      114.80      110.70      2.30 o
  10   3   2       12.46       11.93      1.20 o
  11   3   2       66.65       74.85      2.10 o
  12   3   2      536.79      524.15      5.86 o
  13   3   2      266.89      270.75      4.46 o
  14   3   2        2.80        1.48      1.51 o
  15   3   2      403.23      426.85      6.77 o
  16   3   2      214.03      230.10      6.18 o
  17   3   2        3.10        0.61      2.30 o
  18   3   2       13.66       11.00      2.80 o
  19   3   2        0.41        0.02      2.29 o
  20   3   2        8.67        8.30      2.76 o
  21   3   2        0.00       -2.26      2.60 o
  22   3   2        0.48       -0.84      2.84 o
 -22   4   2        2.16        2.22      4.86 o
 -21   4   2        5.22        1.80      4.47 o
 -20   4   2        1.24       -3.22      3.22 o
 -19   4   2        3.41       -2.32      2.32 o
 -18   4   2        0.05        2.26      1.83 o
 -17   4   2      114.98      103.11      3.29 o
 -16   4   2       83.98       70.15      2.70 o
 -15   4   2      117.38      118.74      3.01 o
 -14   4   2        2.33        1.21      1.24 o
 -13   4   2       65.70       70.43      2.21 o
 -12   4   2      140.19      144.37      3.99 o
 -11   4   2      480.63      469.71      5.33 o
 -10   4   2        0.10        0.86      0.77 o
  -9   4   2      316.04      321.67      3.75 o
  -8   4   2       85.77       80.63      1.91 o
  -7   4   2      631.19      665.83      9.91 o
  -6   4   2      433.62      490.32      4.51 o
  -5   4   2        0.61       -0.37      0.37 o
  -4   4   2      809.04      773.30      5.67 o
  -3   4   2      416.71      424.42      3.52 o
  -2   4   2       24.32       35.85      0.76 o
  -1   4   2     8292.10     8175.84     49.05 o
   0   4   2      120.77      120.97      1.52 o
   1   4   2      221.87      223.06      2.32 o
   2   4   2     2959.96     2897.06     17.81 o
   3   4   2       23.00       19.92      0.81 o
   4   4   2       89.64      118.56      1.84 o
   5   4   2     3559.45     3585.71     25.07 o
   6   4   2     1101.92     1042.27      8.29 o
   7   4   2     5408.12     5808.64     38.83 o
   8   4   2       98.45       94.08      1.76 o
   9   4   2       87.09       82.08      1.81 o
  10   4   2      940.73      871.60      8.50 o
  11   4   2      286.75      308.45      4.30 o
  12   4   2      140.94      135.24      2.92 o
  13   4   2        0.09       -1.29      1.29 o
  14   4   2        6.79        7.41      1.52 o
  15   4   2      344.64      348.05      7.20 o
  16   4   2      150.53      156.28      5.19 o
  17   4   2       13.28       15.69      2.79 o
  18   4   2       16.28       10.79      2.84 o
  19   4   2        2.46        7.98      2.59 o
  20   4   2       12.64       13.47      2.91 o
  21   4   2        1.55        4.89      2.88 o
  22   4   2        0.90        2.59      3.01 o
 -21   5   2        8.03        2.46      4.42 o
 -20   5   2        3.93        5.08      3.59 o
 -19   5   2        1.72        1.01      2.46 o
 -18   5   2        0.16       -1.82      1.82 o
 -17   5   2        6.73        5.61      1.94 o
 -16   5   2      150.80      135.70      3.71 o
 -15   5   2        3.29        0.89      1.53 o
 -14   5   2        4.93        5.98      1.33 o
 -13   5   2       32.34       34.46      1.64 o
 -12   5   2      190.44      160.36      2.63 o
 -11   5   2      236.77      229.09      2.95 o
 -10   5   2       39.52       41.93      1.43 o
  -9   5   2        9.94       21.74      0.98 o
  -8   5   2       29.41       37.74      1.15 o
  -7   5   2       40.82       33.95      0.95 o
  -6   5   2      354.15      361.56      3.50 o
  -5   5   2      846.95      831.89      6.54 o
  -4   5   2      623.29      627.39      5.12 o
  -3   5   2        1.06        1.68      0.43 o
  -2   5   2       21.15       23.21      0.69 o
  -1   5   2     1481.06     1509.95      9.59 o
   0   5   2      388.98      421.40      3.36 o
   1   5   2      563.79      537.19      4.44 o
   2   5   2       22.71       38.61      1.02 o
   3   5   2      115.54      136.22      1.77 o
   4   5   2     1231.86     1340.01      9.96 o
   5   5   2      230.32      280.51      3.18 o
   6   5   2      774.95      770.33      6.74 o
   7   5   2      240.08      255.36      3.01 o
   8   5   2      268.03      262.20      3.13 o
   9   5   2      247.93      244.56      3.02 o
  10   5   2      421.95      399.31      4.45 o
  11   5   2      222.61      235.42      3.50 o
  12   5   2        5.24        4.78      1.32 o
  13   5   2      147.01      144.00      3.24 o
  14   5   2       68.46       70.65      2.83 o
  15   5   2       17.58       17.36      2.52 o
  16   5   2        1.31       -1.68      2.20 o
  17   5   2        0.15       -2.53      2.53 o
  18   5   2       73.94       71.36      4.22 o
  19   5   2        2.76        3.17      2.43 o
  20   5   2        1.10        0.17      2.50 o
  21   5   2       10.86       13.53      3.18 o
  22   5   2        1.97       -0.94      5.07 o
 -21   6   2        2.16       -2.39      3.60 o
 -20   6   2       20.72        9.61      3.29 o
 -19   6   2        0.20       -0.98      2.22 o
 -18   6   2        0.17       -0.19      1.95 o
 -17   6   2        0.70        0.36      1.81 o
 -16   6   2       22.94       19.93      2.03 o
 -15   6   2        0.11        0.59      1.56 o
 -14   6   2        0.72       -0.66      1.23 o
 -13   6   2       15.35       15.32      1.40 o
 -12   6   2       17.23       12.36      1.34 o
 -11   6   2       19.11       15.45      1.14 o
 -10   6   2       38.00       39.87      1.79 o
  -9   6   2        5.04        5.52      0.81 o
  -8   6   2       17.86       19.52      1.03 o
  -7   6   2     1293.19     1362.27     10.18 o
  -6   6   2      722.19      792.88      6.62 o
  -5   6   2       72.43       88.69      1.77 o
  -4   6   2       66.02       68.89      1.36 o
  -3   6   2      731.32      722.62      5.04 o
  -2   6   2      204.10      218.76      2.11 o
  -1   6   2      988.48     1038.80      7.15 o
   0   6   2      690.95      670.38      5.02 o
   1   6   2     1386.17     1467.57     10.71 o
   2   6   2        1.01        1.32      0.67 o
   3   6   2      337.67      346.76      3.31 o
   4   6   2      161.51      157.92      2.36 o
   5   6   2     3877.16     4280.21     29.89 o
   6   6   2      430.37      446.53      4.50 o
   7   6   2      725.21      764.22      6.62 o
   8   6   2     1231.51     1253.88      9.47 o
   9   6   2      111.58      117.62      2.04 o
  10   6   2      296.75      294.29      3.56 o
  11   6   2        6.12        5.19      1.04 o
  12   6   2        3.11       -0.17      0.97 o
  13   6   2       93.73       93.45      2.66 o
  14   6   2        6.04        4.43      1.75 o
  15   6   2       70.09       69.56      3.76 o
  16   6   2       68.30       72.21      4.06 o
  17   6   2        1.59        3.30      2.45 o
  18   6   2       13.28       11.22      2.81 o
  19   6   2        9.36       10.47      2.99 o
  20   6   2        0.78       -1.90      2.62 o
  21   6   2        0.00       -1.09      3.00 o
 -21   7   2        7.22        4.52      4.08 o
 -20   7   2       26.82       29.17      5.39 o
 -19   7   2        2.83        5.89      2.39 o
 -18   7   2       12.44        9.09      2.63 o
 -17   7   2       53.58       54.88      2.79 o
 -16   7   2        5.21        4.19      1.81 o
 -15   7   2        8.91       11.22      2.04 o
 -14   7   2        5.08        2.89      1.55 o
 -13   7   2       30.15       27.00      1.70 o
 -12   7   2        7.66        7.09      1.21 o
 -11   7   2       61.73       56.75      2.19 o
 -10   7   2        0.60       -0.86      0.86 o
  -9   7   2       23.85       22.29      1.16 o
  -8   7   2      596.58      575.32      5.37 o
  -7   7   2      399.83      436.75      4.31 o
  -6   7   2      856.24      929.77      7.43 o
  -5   7   2       38.08       51.23      1.28 o
  -4   7   2      279.49      259.82      2.50 o
  -3   7   2        1.35        4.42      0.60 o
  -2   7   2       26.26       20.96      0.85 o
  -1   7   2     1172.34     1291.76      8.75 o
   0   7   2      909.16      911.18      6.67 o
   1   7   2     1214.11     1173.83      8.66 o
   2   7   2      298.30      289.41      3.16 o
   3   7   2     1531.12     1469.64     11.61 o
   4   7   2      327.10      320.19      3.60 o
   5   7   2      735.40      760.37      6.81 o
   6   7   2      749.48      861.11      7.52 o
   7   7   2      670.24      729.31      6.33 o
   8   7   2      233.36      259.40      3.24 o
   9   7   2      153.85      158.39      2.46 o
  10   7   2      439.22      467.11      4.75 o
  11   7   2        0.23        0.59      0.99 o
  12   7   2        0.10       -1.03      1.03 o
  13   7   2       15.25       13.19      1.40 o
  14   7   2        3.82        0.20      1.67 o
  15   7   2       27.56       29.65      2.99 o
  16   7   2        0.61       -0.25      2.28 o
  17   7   2        2.99        4.38      2.54 o
  18   7   2        0.06        2.70      2.63 o
  19   7   2        6.63        5.76      3.50 o
  20   7   2       12.67        7.79      3.08 o
  21   7   2       14.05       11.85      3.42 o
 -21   8   2        0.00       -4.56      5.66 o
 -20   8   2       16.89       23.00      5.08 o
 -19   8   2        1.90        1.01      2.66 o
 -18   8   2        0.30        2.70      2.27 o
 -17   8   2        9.95        9.07      2.13 o
 -16   8   2       34.50       36.29      2.51 o
 -15   8   2       10.25        7.93      1.88 o
 -14   8   2        1.57        1.09      1.58 o
 -13   8   2      103.36       82.74      2.45 o
 -12   8   2       31.99       29.52      1.62 o
 -11   8   2       79.02       71.53      1.91 o
 -10   8   2       67.83       68.53      1.83 o
  -9   8   2       13.86       11.12      1.01 o
  -8   8   2      413.15      406.09      4.35 o
  -7   8   2       18.64       22.67      1.12 o
  -6   8   2        1.93        2.70      0.81 o
  -5   8   2      102.51       99.02      1.78 o
  -4   8   2       38.25       47.43      1.12 o
  -3   8   2     1662.05     1734.76     11.74 o
  -2   8   2      233.15      302.89      3.01 o
  -1   8   2        0.86       -0.38      0.65 o
   0   8   2     1991.29     1952.01     14.27 o
   1   8   2     1295.92     1303.28      9.50 o
   2   8   2       23.61       30.31      1.06 o
   3   8   2     1238.16     1225.30     10.40 o
   4   8   2        1.46        2.15      0.76 o
   5   8   2      199.34      199.69      2.67 o
   6   8   2       85.73       67.85      1.64 o
   7   8   2       83.15       91.79      1.87 o
   8   8   2      289.85      289.90      3.31 o
   9   8   2       95.82      100.42      2.03 o
  10   8   2        0.45        0.83      1.02 o
  11   8   2       20.29       25.97      1.54 o
  12   8   2        0.22       -0.80      1.26 o
  13   8   2       30.24       31.36      1.91 o
  14   8   2        0.67        0.40      1.87 o
  15   8   2        1.60        1.57      2.14 o
  16   8   2       87.76       85.90      4.27 o
  17   8   2        6.23        7.79      2.66 o
  18   8   2        0.13       -1.51      2.37 o
  19   8   2       11.47        6.84      3.20 o
  20   8   2       20.71       21.30      3.67 o
  21   8   2       10.78       10.93      3.60 o
 -21   9   2        8.55       16.17      4.16 o
 -20   9   2        0.13       -2.97      3.31 o
 -19   9   2        2.22        4.64      2.61 o
 -18   9   2        4.11        5.87      2.53 o
 -17   9   2       44.69       48.76      3.72 o
 -16   9   2       11.01        7.14      2.21 o
 -15   9   2      113.52      122.94      3.87 o
 -14   9   2       16.09       17.48      1.97 o
 -13   9   2       35.73       34.54      2.11 o
 -12   9   2        1.20        1.06      1.31 o
 -11   9   2       96.32       98.60      2.43 o
 -10   9   2       21.37       24.35      1.37 o
  -9   9   2       87.67       80.08      2.01 o
  -8   9   2      279.91      279.67      3.39 o
  -7   9   2      271.19      283.77      3.33 o
  -6   9   2      684.72      757.27      6.59 o
  -5   9   2       50.13       47.93      1.23 o
  -4   9   2     1027.60     1046.74      7.90 o
  -3   9   2      270.09      291.40      3.01 o
  -2   9   2       48.37       38.75      1.19 o
  -1   9   2      135.14      124.83      1.97 o
   0   9   2      181.52      150.42      2.23 o
   1   9   2       66.69       58.77      1.39 o
   2   9   2     1232.89     1209.02      9.64 o
   3   9   2        0.30       -0.71      0.71 o
   4   9   2      827.46      843.20      7.53 o
   5   9   2      755.41      735.86      6.68 o
   6   9   2       47.21       51.18      1.45 o
   7   9   2        7.45        6.05      0.92 o
   8   9   2      175.62      157.52      2.44 o
   9   9   2      233.84      236.31      3.04 o
  10   9   2       56.46       55.48      2.17 o
  11   9   2       46.69       47.30      1.87 o
  12   9   2       32.67       34.03      1.99 o
  13   9   2       17.31       18.36      1.78 o
  14   9   2        5.69        5.54      2.15 o
  15   9   2       19.95       15.47      2.62 o
  16   9   2       47.46       49.70      3.68 o
  17   9   2        2.41        5.90      2.64 o
  18   9   2        4.25        2.78      3.08 o
  19   9   2       16.55        7.54      3.42 o
  20   9   2        0.00       -2.39      2.93 o
  21   9   2       25.37       22.03      4.22 o
 -20  10   2        2.02        3.92      2.73 o
 -19  10   2        5.65        7.10      2.71 o
 -18  10   2        6.64        3.87      2.37 o
 -17  10   2       11.42       11.38      2.55 o
 -16  10   2        5.35        7.39      2.62 o
 -15  10   2        5.15        6.89      2.05 o
 -14  10   2        6.77        5.17      2.32 o
 -13  10   2       13.61        8.80      1.73 o
 -12  10   2        2.71        2.67      1.57 o
 -11  10   2      269.59      284.51      4.64 o
 -10  10   2      176.00      172.13      3.75 o
  -9  10   2       12.00       11.43      1.29 o
  -8  10   2      140.51      149.47      2.58 o
  -7  10   2       19.52       21.37      1.27 o
  -6  10   2       24.53       30.86      1.37 o
  -5  10   2      534.38      575.66      4.99 o
  -4  10   2       50.62       59.52      1.59 o
  -3  10   2      151.41      154.12      2.35 o
  -2  10   2      461.72      458.00      4.32 o
  -1  10   2        0.06       -0.70      0.70 o
   0  10   2      787.34      814.32      6.85 o
   1  10   2      110.55      122.94      2.04 o
   2  10   2       64.22       39.24      1.42 o
   3  10   2       41.99       46.92      1.63 o
   4  10   2        5.06        2.16      0.98 o
   5  10   2      878.22      916.15      8.30 o
   6  10   2       61.18       63.03      1.96 o
   7  10   2      144.58      143.78      2.50 o
   8  10   2       79.34       88.59      1.88 o
   9  10   2      138.59      147.27      2.48 o
  10  10   2       31.33       27.78      1.61 o
  11  10   2        1.21       -0.04      1.20 o
  12  10   2       17.49       18.04      1.59 o
  13  10   2        7.01        5.77      1.63 o
  14  10   2       13.38        7.98      2.30 o
  15  10   2       32.91       30.31      3.57 o
  16  10   2       24.49       22.05      3.45 o
  17  10   2        1.74        2.86      2.95 o
  18  10   2        0.15        0.97      3.01 o
  19  10   2       14.42       10.57      3.46 o
  20  10   2        0.00       -1.03      3.25 o
 -20  11   2        6.88        5.64      3.00 o
 -19  11   2       13.51       17.03      3.26 o
 -18  11   2        1.72       -0.66      2.55 o
 -17  11   2        0.55        2.96      2.52 o
 -16  11   2        9.44       13.57      3.21 o
 -15  11   2       10.03       11.46      2.68 o
 -14  11   2        0.83        3.43      2.32 o
 -13  11   2      117.63      111.45      3.54 o
 -12  11   2        9.16        6.96      1.74 o
 -11  11   2       23.36       32.13      2.27 o
 -10  11   2      571.63      557.96      7.07 o
  -9  11   2      993.44     1016.43      9.57 o
  -8  11   2      360.05      367.97      4.40 o
  -7  11   2      501.03      498.40      5.32 o
  -6  11   2      743.95      788.59      6.67 o
  -5  11   2      115.47      133.96      2.27 o
  -4  11   2       96.13      100.28      2.05 o
  -3  11   2      388.13      388.60      4.00 o
  -2  11   2        0.33        0.35      0.86 o
  -1  11   2       43.52       42.81      1.52 o
   0  11   2        0.00       -0.83      0.83 o
   1  11   2     1631.05     1671.15     13.94 o
   2  11   2      491.25      497.59      5.61 o
   3  11   2      316.25      351.42      4.35 o
   4  11   2      841.06      900.25      8.60 o
   5  11   2      106.43       99.91      2.29 o
   6  11   2      740.39      719.22      7.32 o
   7  11   2      788.21      792.51      7.39 o
   8  11   2       20.15       23.73      1.39 o
   9  11   2       28.01       23.65      1.48 o
  10  11   2      121.39      133.16      3.82 o
  11  11   2      136.36      131.58      3.13 o
  12  11   2      194.48      206.72      4.22 o
  13  11   2       31.12       24.85      2.35 o
  14  11   2       48.82       43.54      3.49 o
  15  11   2       20.71       29.07      3.77 o
  16  11   2        1.64        1.34      2.85 o
  17  11   2       23.96       26.94      3.87 o
  18  11   2        0.46       -2.66      2.93 o
  19  11   2       14.81       11.65      3.64 o
  20  11   2        0.55        3.23      3.48 o
 -20  12   2        0.14       -5.08      6.71 o
 -19  12   2        0.30        3.70      2.92 o
 -18  12   2        0.65        3.59      2.71 o
 -17  12   2        0.24        2.08      2.56 o
 -16  12   2       41.86       40.95      3.96 o
 -15  12   2        0.61        3.59      2.52 o
 -14  12   2       51.29       51.73      3.65 o
 -13  12   2        0.03        0.78      1.91 o
 -12  12   2      271.21      256.94      5.27 o
 -11  12   2      436.14      458.77      7.05 o
 -10  12   2       58.65       60.79      2.51 o
  -9  12   2       89.35       83.79      2.26 o
  -8  12   2       49.08       46.30      1.80 o
  -7  12   2      115.73      113.51      2.46 o
  -6  12   2        9.43       13.69      1.18 o
  -5  12   2      159.47      177.31      2.69 o
  -4  12   2       93.23       89.79      2.39 o
  -3  12   2       12.98        8.27      0.97 o
  -2  12   2        4.30        3.29      0.94 o
  -1  12   2       72.66       74.74      1.92 o
   0  12   2      115.73      153.12      3.03 o
   1  12   2      300.77      289.53      4.10 o
   2  12   2      431.81      429.70      5.20 o
   3  12   2      204.26      211.02      3.53 o
   4  12   2       95.04      102.26      2.54 o
   5  12   2      201.86      198.15      3.48 o
   6  12   2       65.47       68.35      2.20 o
   7  12   2       68.71       66.99      2.07 o
   8  12   2      214.73      220.91      3.64 o
   9  12   2      372.16      335.78      4.56 o
  10  12   2       26.80       26.79      1.87 o
  11  12   2      309.36      292.01      4.73 o
  12  12   2      147.90      146.49      3.59 o
  13  12   2       48.25       53.37      2.81 o
  14  12   2        0.01       -1.34      2.54 o
  15  12   2        6.55       -2.59      2.59 o
  16  12   2       11.13       10.40      3.19 o
  17  12   2        0.79       -0.73      2.84 o
  18  12   2        6.17        7.77      3.34 o
  19  12   2        0.24        2.09      3.26 o
  20  12   2       13.22       16.97      9.86 o
 -19  13   2        1.71        1.44      3.03 o
 -18  13   2        0.62       -1.23      2.80 o
 -17  13   2        0.03        0.39      2.79 o
 -16  13   2       10.09        4.78      2.69 o
 -15  13   2        1.40       -0.69      2.51 o
 -14  13   2        9.79       10.12      2.71 o
 -13  13   2        0.00       -2.09      2.09 o
 -12  13   2      104.57      103.87      3.85 o
 -11  13   2        1.50        2.43      1.82 o
 -10  13   2       35.89       33.07      2.32 o
  -9  13   2       50.52       54.96      2.37 o
  -8  13   2      103.71      106.46      2.57 o
  -7  13   2       91.25       85.14      2.00 o
  -6  13   2       33.60       36.16      1.55 o
  -5  13   2        1.12        0.84      0.96 o
  -4  13   2       31.01       31.17      1.40 o
  -3  13   2       11.87       13.64      1.11 o
  -2  13   2      100.21       70.59      1.99 o
  -1  13   2       21.79       16.59      1.35 o
   0  13   2       10.81        7.61      1.16 o
   1  13   2        8.25        5.57      1.26 o
   2  13   2        7.30        4.98      1.30 o
   3  13   2      783.57      778.58      8.01 o
   4  13   2       18.95       19.49      1.60 o
   5  13   2      251.27      238.95      4.08 o
   6  13   2     1066.61     1061.09     10.92 o
   7  13   2      154.17      142.80      3.16 o
   8  13   2        3.08        6.94      1.46 o
   9  13   2       48.74       48.51      2.15 o
  10  13   2       64.75       75.62      3.76 o
  11  13   2       98.27      101.57      3.14 o
  12  13   2       31.68       33.45      2.30 o
  13  13   2      186.66      179.55      4.10 o
  14  13   2        4.20        1.72      2.58 o
  15  13   2       24.23       17.55      3.80 o
  16  13   2        4.12        4.34      2.85 o
  17  13   2        0.14        2.07      2.94 o
  18  13   2        8.04       10.45      3.21 o
  19  13   2        0.06       -2.68      3.25 o
 -19  14   2        3.10        5.40      3.56 o
 -18  14   2        6.80        3.83      3.14 o
 -17  14   2        0.17        0.03      2.63 o
 -16  14   2       12.49       17.60      3.34 o
 -15  14   2       14.92       10.03      3.03 o
 -14  14   2       22.07       23.31      3.38 o
 -13  14   2      169.32      184.66      7.18 o
 -12  14   2        2.45        1.05      2.26 o
 -11  14   2       52.13       63.51      3.29 o
 -10  14   2       83.36       84.83      3.79 o
  -9  14   2        0.51       -0.66      1.52 o
  -8  14   2       15.94       17.63      1.64 o
  -7  14   2       10.70        9.67      1.54 o
  -6  14   2       16.79       14.13      1.36 o
  -5  14   2      132.98      139.40      2.67 o
  -4  14   2        3.93        5.04      1.12 o
  -3  14   2      334.83      339.10      4.34 o
  -2  14   2      115.73      113.77      2.64 o
  -1  14   2      192.48      171.42      3.44 o
   0  14   2      374.20      340.12      5.45 o
   1  14   2       70.62       72.96      2.34 o
   2  14   2       83.81       87.06      2.54 o
   3  14   2        6.44        8.88      1.57 o
   4  14   2      749.02      745.45      7.92 o
   5  14   2     2355.31     2375.63     20.35 o
   6  14   2        8.31       14.71      1.71 o
   7  14   2     1523.90     1497.10     15.12 o
   8  14   2      187.15      192.96      4.95 o
   9  14   2      848.44      863.24     11.14 o
  10  14   2      100.50       96.00      3.31 o
  11  14   2        0.16        3.13      1.82 o
  12  14   2        5.47        3.67      1.85 o
  13  14   2        3.13        2.04      1.89 o
  14  14   2       15.40       13.32      3.04 o
  15  14   2        1.41        0.04      2.64 o
  16  14   2       15.47        9.49      3.51 o
  17  14   2        0.20        0.26      3.29 o
  18  14   2       21.20       24.27      4.21 o
  19  14   2       10.57       17.36      4.48 o
 -18  15   2        0.30       -0.29      2.97 o
 -17  15   2       10.02       10.47      3.36 o
 -16  15   2        2.16        2.23      3.67 o
 -15  15   2        9.13        7.48      3.05 o
 -14  15   2        7.03        7.68      2.96 o
 -13  15   2      117.52      117.30      6.98 o
 -12  15   2       53.17       53.30      3.97 o
 -11  15   2       34.21       26.93      3.41 o
 -10  15   2       31.81       33.14      2.66 o
  -9  15   2       27.78       26.50      2.17 o
  -8  15   2        2.89        1.60      1.51 o
  -7  15   2        0.86       -1.02      1.18 o
  -6  15   2       80.03       78.86      2.45 o
  -5  15   2      161.08      166.44      3.08 o
  -4  15   2        0.06        0.32      1.23 o
  -3  15   2      286.48      258.34      4.45 o
  -2  15   2      175.05      182.80      3.52 o
  -1  15   2       90.55       79.93      2.81 o
   0  15   2       38.80       35.93      1.93 o
   1  15   2      338.66      319.74      4.78 o
   2  15   2       31.38       30.28      2.30 o
   3  15   2      207.33      176.39      4.65 o
   4  15   2        4.38        5.11      1.63 o
   5  15   2     1124.61     1178.67     11.30 o
   6  15   2      116.36      130.01      3.45 o
   7  15   2      699.04      709.85      8.86 o
   8  15   2      158.99      175.88      4.85 o
   9  15   2       22.18       17.15      2.33 o
  10  15   2       15.00       12.27      2.25 o
  11  15   2      155.39      155.51      4.12 o
  12  15   2        8.60        8.09      2.16 o
  13  15   2        2.28       -0.37      2.04 o
  14  15   2        5.42        4.93      3.42 o
  15  15   2        5.20        5.75      3.61 o
  16  15   2       35.52       34.48      4.60 o
  17  15   2       15.31       25.12      6.99 o
  18  15   2       19.38       21.02      4.53 o
 -17  16   2       10.07        8.84      3.22 o
 -16  16   2        7.07        6.95      3.07 o
 -15  16   2        1.82        0.24      3.30 o
 -14  16   2       38.98       39.15      4.12 o
 -13  16   2        3.43        5.35      2.92 o
 -12  16   2      156.82      158.75      6.02 o
 -11  16   2        2.88        4.39      2.64 o
 -10  16   2       82.13       83.33      4.26 o
  -9  16   2        5.02        6.51      2.30 o
  -8  16   2       24.89       25.88      1.99 o
  -7  16   2        1.77       -1.06      1.37 o
  -6  16   2        9.60        6.11      1.33 o
  -5  16   2      133.85      126.63      2.83 o
  -4  16   2       47.29       46.12      2.16 o
  -3  16   2       64.99       60.51      2.57 o
  -2  16   2      178.90      180.68      3.96 o
  -1  16   2      158.97      166.82      4.04 o
   0  16   2        3.07       -0.22      1.46 o
   1  16   2        9.01        7.62      1.64 o
   2  16   2      110.57      122.17      3.27 o
   3  16   2      434.98      419.91      6.02 o
   4  16   2       52.32       60.07      2.62 o
   5  16   2       58.75       66.79      2.77 o
   6  16   2        5.72        7.19      1.90 o
   7  16   2      146.60      141.14      4.00 o
   8  16   2       33.41       40.64      2.85 o
   9  16   2       24.04       35.04      2.77 o
  10  16   2        1.11        1.56      2.01 o
  11  16   2        5.00        3.66      2.10 o
  12  16   2        2.65        2.92      2.09 o
  13  16   2       29.07       27.39      3.20 o
  14  16   2        0.42        1.35      3.32 o
  15  16   2       15.34       14.03      4.29 o
  16  16   2       11.67       12.99      4.09 o
  17  16   2        2.04        3.16      3.91 o
 -17  17   2       15.06       18.55      3.93 o
 -16  17   2       14.33       19.18      3.84 o
 -15  17   2        0.10       -2.90      2.90 o
 -14  17   2        7.17        1.71      3.24 o
 -13  17   2       47.65       40.84      4.13 o
 -12  17   2        7.33        9.95      3.21 o
 -11  17   2       15.07       16.17      3.41 o
 -10  17   2       30.60       26.29      3.23 o
  -9  17   2       74.54       70.81      4.04 o
  -8  17   2       24.56       19.50      1.96 o
  -7  17   2       67.51       59.19      2.80 o
  -6  17   2       65.36       54.84      2.85 o
  -5  17   2       47.64       53.74      2.46 o
  -4  17   2       17.23       17.85      2.22 o
  -3  17   2       10.55        7.31      1.87 o
  -2  17   2       65.92       59.29      2.79 o
  -1  17   2      121.13      133.95      3.60 o
   0  17   2      125.02      125.98      3.52 o
   1  17   2       17.25       14.84      2.08 o
   2  17   2        0.70       -0.17      1.63 o
   3  17   2        1.88       -0.93      1.63 o
   4  17   2      540.82      550.17      7.84 o
   5  17   2       14.85       13.15      2.21 o
   6  17   2      165.25      154.67      4.27 o
   7  17   2       87.98       86.10      3.60 o
   8  17   2       56.82       61.81      3.28 o
   9  17   2        0.04       -1.74      2.00 o
  10  17   2       22.75       24.71      2.73 o
  11  17   2        0.50       -2.06      2.06 o
  12  17   2        0.20       -0.91      2.25 o
  13  17   2        5.18        6.77      3.61 o
  14  17   2        0.22        0.25      3.51 o
  15  17   2        2.51        0.77      3.50 o
  16  17   2       10.22       11.70      4.84 o
  17  17   2        2.01        4.92      4.02 o
 -16  18   2        7.37        2.14      3.65 o
 -15  18   2       20.27       20.05      4.25 o
 -14  18   2       48.49       53.62      5.01 o
 -13  18   2       43.93       62.07      5.13 o
 -12  18   2        9.34        9.95      3.28 o
 -11  18   2      244.02      257.82      8.03 o
 -10  18   2       26.33       26.19      3.68 o
  -9  18   2       56.79       52.59      4.27 o
  -8  18   2        4.78        4.40      2.07 o
  -7  18   2       20.15       17.09      2.37 o
  -6  18   2        5.76        3.21      1.87 o
  -5  18   2      309.65      320.47      6.34 o
  -4  18   2       17.50       19.38      2.31 o
  -3  18   2       16.55       10.34      2.20 o
  -2  18   2       58.63       55.77      3.05 o
  -1  18   2      177.49      140.89      5.24 o
   0  18   2       36.09       30.44      2.81 o
   1  18   2       49.81       52.80      3.49 o
   2  18   2       37.76       27.42      2.91 o
   3  18   2       47.76       40.91      3.19 o
   4  18   2       37.51       39.09      3.25 o
   5  18   2       50.35       44.54      3.21 o
   6  18   2        0.94        2.06      2.20 o
   7  18   2        7.18        5.48      2.45 o
   8  18   2        0.01       -1.99      2.27 o
   9  18   2       27.92       20.88      2.95 o
  10  18   2        2.12        5.05      2.63 o
  11  18   2       51.55       54.33      3.40 o
  12  18   2        5.03        4.65      2.45 o
  13  18   2        2.36        2.31      3.37 o
  14  18   2        4.78       -3.48      3.48 o
  15  18   2        0.17        1.08      3.64 o
  16  18   2        0.08        3.46      4.20 o
 -15  19   2        1.96        0.83      3.49 o
 -14  19   2        1.51        5.95      3.69 o
 -13  19   2       27.71       27.69      4.25 o
 -12  19   2       44.64       46.02      4.53 o
 -11  19   2        6.38        5.40      3.28 o
 -10  19   2        0.98        3.48      3.13 o
  -9  19   2       77.82       89.81      5.26 o
  -8  19   2       29.14       34.05      4.07 o
  -7  19   2        7.37        5.26      2.21 o
  -6  19   2       82.57       71.62      3.47 o
  -5  19   2       16.89       27.32      2.68 o
  -4  19   2       19.74       18.30      2.54 o
  -3  19   2       10.60        2.48      2.11 o
  -2  19   2       14.20        8.92      2.39 o
  -1  19   2       22.28       22.70      2.86 o
   0  19   2        3.25       -0.54      2.36 o
   1  19   2       63.24       69.15      4.31 o
   2  19   2       26.91       31.78      4.10 o
   3  19   2       16.33       12.55      3.10 o
   4  19   2        3.69       -0.04      2.59 o
   5  19   2        0.19        4.86      2.48 o
   6  19   2        1.13       -0.71      2.67 o
   7  19   2       29.15       28.18      3.84 o
   8  19   2        1.20       -1.25      2.48 o
   9  19   2        2.59        1.23      2.65 o
  10  19   2       11.60       11.50      3.02 o
  11  19   2        3.10        3.49      2.74 o
  12  19   2        8.63        6.81      3.12 o
  13  19   2        3.97        7.15      3.72 o
  14  19   2        1.65       -0.96      3.71 o
  15  19   2        0.90       -2.00      5.54 o
 -14  20   2       28.52       39.95      5.03 o
 -13  20   2       25.62       40.32      5.82 o
 -12  20   2       15.95       17.16      4.36 o
 -11  20   2       18.18       30.40      4.27 o
 -10  20   2       31.73       33.18      4.87 o
  -9  20   2      105.16      109.59      6.00 o
  -8  20   2        3.50        6.54      3.30 o
  -7  20   2        1.31        2.28      2.73 o
  -6  20   2        0.01       -2.09      2.12 o
  -5  20   2       14.23       15.15      2.59 o
  -4  20   2       29.70       34.00      2.97 o
  -3  20   2       17.67       18.33      2.90 o
  -2  20   2       33.05       25.43      3.12 o
  -1  20   2        0.16        0.13      2.51 o
   0  20   2      109.89      110.32      5.37 o
   1  20   2       25.44       29.70      4.18 o
   2  20   2       38.05       41.76      3.99 o
   3  20   2       48.72       50.33      4.18 o
   4  20   2        0.38        3.52      2.83 o
   5  20   2       13.94       13.36      3.27 o
   6  20   2        2.91        2.61      2.73 o
   7  20   2       16.96       15.26      3.22 o
   8  20   2        1.10        3.88      2.88 o
   9  20   2       27.18       23.66      3.65 o
  10  20   2        1.25        2.98      3.11 o
  11  20   2        0.21        0.31      3.22 o
  12  20   2        0.30        4.91      3.42 o
  13  20   2        0.01        0.89      4.02 o
  14  20   2        0.69        4.49      4.96 o
 -13  21   2        1.08        2.77      4.27 o
 -12  21   2        0.01       -3.04      3.26 o
 -11  21   2        3.65        4.26      4.64 o
 -10  21   2       11.58       15.23      4.67 o
  -9  21   2       35.16       54.35      5.43 o
  -8  21   2        1.70        3.90      3.53 o
  -7  21   2       28.65       34.08      4.18 o
  -6  21   2       25.06       25.02      2.93 o
  -5  21   2        0.01       -0.42      2.33 o
  -4  21   2        4.28        1.11      2.65 o
  -3  21   2        2.11        2.86      2.83 o
  -2  21   2       38.31       38.63      3.88 o
  -1  21   2        0.34       -2.77      2.77 o
   0  21   2       14.95        9.66      3.10 o
   1  21   2        0.15       -2.62      2.62 o
   2  21   2       32.52       30.13      5.62 o
   3  21   2       43.41       52.18      4.28 o
   4  21   2        9.26        5.85      3.02 o
   5  21   2       12.38        5.47      2.99 o
   6  21   2        2.23        2.19      2.91 o
   7  21   2        0.64        0.10      2.80 o
   8  21   2        4.32        3.23      3.05 o
   9  21   2       17.73       11.05      3.38 o
  10  21   2        2.16        4.15      3.14 o
  11  21   2        0.87        1.15      3.45 o
  12  21   2        2.75        3.61      3.73 o
  13  21   2        3.49        7.95      4.57 o
 -12  22   2        1.29       -0.44      5.33 o
 -11  22   2        2.95        8.76      4.07 o
 -10  22   2       30.53       36.43      5.09 o
  -9  22   2        1.64        4.32      3.83 o
  -8  22   2       21.46       31.24      4.82 o
  -7  22   2       15.12       14.58      3.81 o
  -6  22   2       22.03       25.14      3.75 o
  -5  22   2        6.04        5.46      3.17 o
  -4  22   2        1.98        1.04      2.88 o
  -3  22   2        0.13       -0.58      2.91 o
  -2  22   2        6.46        6.69      3.57 o
  -1  22   2       45.09       48.10      4.95 o
   0  22   2        3.20        0.52      3.27 o
   1  22   2       21.80       27.44      6.10 o
   2  22   2       46.95       43.82      5.79 o
   3  22   2        1.23        3.43      3.34 o
   4  22   2        3.48        2.71      3.02 o
   5  22   2       11.94       17.38      3.48 o
   6  22   2       21.76       18.65      3.59 o
   7  22   2       15.11       17.88      3.64 o
   8  22   2        7.66        5.80      3.27 o
   9  22   2       16.01       15.49      3.76 o
  10  22   2       31.25       36.26      4.29 o
  11  22   2        2.68        0.60      3.76 o
  12  22   2       28.22       26.28      5.40 o
 -11  23   2        0.34       -3.71      3.71 o
 -10  23   2        1.37        2.43      4.35 o
  -9  23   2        3.77        1.97      5.33 o
  -8  23   2        9.68       13.99      4.67 o
  -7  23   2        1.56       -1.57      4.25 o
  -6  23   2       16.56       18.50      4.74 o
  -5  23   2        0.09       -0.03      3.60 o
  -4  23   2       18.22       19.41      4.26 o
  -3  23   2        0.02        1.96      3.59 o
  -2  23   2        2.11        3.61      3.52 o
  -1  23   2        2.44        0.50      3.49 o
   0  23   2        4.22        4.53      4.25 o
   1  23   2        4.86        0.44      3.40 o
   2  23   2        2.40        4.72      3.89 o
   3  23   2       79.50       86.75      5.79 o
   4  23   2       17.42       12.25      3.84 o
   5  23   2       63.79       79.36      6.58 o
   6  23   2        3.38        3.77      3.22 o
   7  23   2        0.33       -1.45      3.13 o
   8  23   2        6.08        0.74      3.32 o
   9  23   2        9.56        9.31      3.66 o
  10  23   2        3.96        8.19      4.11 o
  11  23   2       17.90       15.98      4.91 o
  -9  24   2        1.11       -0.48      4.62 o
  -8  24   2        0.44        1.20      5.05 o
  -7  24   2        5.77        7.60      5.35 o
  -6  24   2        2.10        0.79      4.44 o
  -5  24   2        4.85        5.61      4.63 o
  -4  24   2        7.39        6.19      4.23 o
  -3  24   2        3.71        0.04      4.07 o
  -2  24   2        5.79        7.07      4.09 o
  -1  24   2        0.33       -3.57      3.57 o
   0  24   2       17.34       19.11      4.48 o
   1  24   2        9.19        6.43      4.04 o
   2  24   2        5.05        2.53      3.66 o
   3  24   2        7.73       11.71      4.09 o
   4  24   2        6.73       11.94      4.08 o
   5  24   2       48.22       60.26      5.53 o
   6  24   2        2.61        1.54      3.62 o
   7  24   2       64.59       64.20      6.61 o
   8  24   2       11.03       11.92      4.20 o
   9  24   2       39.31       50.54      5.47 o
  -7  25   2       14.93       11.44      6.01 o
  -6  25   2       13.00       27.29      6.69 o
  -5  25   2        6.10       11.74      5.22 o
  -4  25   2        5.91       13.81      4.67 o
  -3  25   2        0.47       -1.45      4.38 o
  -2  25   2       20.23       21.83      4.87 o
  -1  25   2        1.72        4.31      4.12 o
   0  25   2        0.00        0.14      3.89 o
   1  25   2       27.72       33.86      4.92 o
   2  25   2        0.02       -3.37      3.59 o
   3  25   2        2.35        2.13      3.93 o
   4  25   2        3.56        4.10      3.86 o
   5  25   2       46.10       58.83      6.62 o
   6  25   2        9.61        6.53      4.16 o
   7  25   2       10.74       12.46      4.50 o
  -5  26   2       10.60       13.69     12.86 o
  -4  26   2       29.73       42.84      6.45 o
  -3  26   2        8.56       12.50      4.92 o
  -2  26   2       22.11       21.72      4.82 o
  -1  26   2        0.38       -0.10      3.74 o
   0  26   2        1.28        0.72      4.03 o
   1  26   2        3.91       -2.59      3.79 o
   2  26   2        3.65       -0.81      4.76 o
   3  26   2        9.99        4.68      4.27 o
   4  26   2        3.28       -3.61      3.99 o
   5  26   2        4.77        5.98      5.37 o
 -21   0   3       20.51       33.47      4.59 o
 -19   0   3       31.39       24.72      4.73 o
 -17   0   3        0.10        4.33      4.01 o
 -15   0   3        1.02       -0.37      3.10 o
 -13   0   3       35.51       31.22      4.48 o
 -11   0   3       13.78       12.96      3.16 o
  -9   0   3      413.56      445.11     12.18 o
  -7   0   3       22.42       31.10      1.69 o
  -5   0   3     1198.36     1100.68     34.36 o
  -3   0   3        0.02       -0.71      0.71 o
  -1   0   3      330.61      268.62      3.34 o
   1   0   3     2596.92     2652.81     25.03 o
   3   0   3     1458.96     1647.51     16.46 o
   5   0   3     4687.17     4678.30     43.44 o
   7   0   3      864.45      927.25     13.45 o
   9   0   3      195.36      214.48      3.98 o
  11   0   3      116.13      118.23      3.85 o
  13   0   3       87.89       78.75      3.91 o
  15   0   3      139.46      144.15      6.63 o
  17   0   3        0.00       -3.20      3.20 o
  19   0   3       19.65       12.85      4.36 o
  21   0   3        2.28       -2.33      3.96 o
 -21   1   3       15.33       13.74      2.92 o
 -20   1   3        7.41        8.17      2.33 o
 -19   1   3       16.80       18.72      2.66 o
 -18   1   3        2.85       -1.20      2.21 o
 -17   1   3        1.75       -0.22      3.07 o
 -16   1   3       31.84       22.59      3.71 o
 -15   1   3       15.38       19.85      3.21 o
 -14   1   3        0.08       -2.01      2.06 o
 -13   1   3        4.70        4.94      2.27 o
 -12   1   3       32.61       36.32      3.82 o
 -11   1   3      103.77       89.53      4.05 o
 -10   1   3       57.81       55.41      3.67 o
  -9   1   3      312.93      301.50      6.78 o
  -8   1   3      101.20       93.06      2.89 o
  -7   1   3      312.83      289.86      4.83 o
  -6   1   3      286.39      302.31      4.16 o
  -5   1   3       36.26       47.19      1.62 o
  -4   1   3       17.68       23.89      0.66 o
  -3   1   3      754.26      701.28      5.52 o
  -2   1   3     2075.22     2118.29     14.93 o
  -1   1   3      284.74      264.55      2.34 o
   0   1   3     1780.44     1725.53     11.46 o
   1   1   3     1468.20     1472.67     10.58 o
   2   1   3       87.63       70.73      1.49 o
   3   1   3       12.94        6.76      0.88 o
   4   1   3      183.43      158.13      2.32 o
   5   1   3       43.32       36.58      1.32 o
   6   1   3     1547.12     1680.05     12.92 o
   7   1   3       41.18       47.68      1.86 o
   8   1   3      207.32      186.60      2.79 o
   9   1   3      175.57      182.46      2.68 o
  10   1   3        2.18        4.15      1.11 o
  11   1   3      278.33      273.45      4.05 o
  12   1   3      219.63      217.67      3.99 o
  13   1   3      312.05      324.37      6.11 o
  14   1   3       36.32       37.91      2.28 o
  15   1   3      524.04      546.55      8.48 o
  16   1   3       28.48       26.82      3.34 o
  17   1   3       26.38       22.07      3.36 o
  18   1   3       17.88       19.06      3.34 o
  19   1   3        0.01       -0.58      2.69 o
  20   1   3        0.23       -2.11      2.46 o
  21   1   3        3.75       -0.86      2.85 o
 -21   2   3        4.00        5.19      2.98 o
 -20   2   3        4.44        4.77      2.38 o
 -19   2   3        8.73        5.77      2.23 o
 -18   2   3        2.62        4.99      3.66 o
 -17   2   3       12.56        8.86      2.63 o
 -16   2   3        0.49        2.57      2.71 o
 -15   2   3        0.54       -1.06      1.87 o
 -14   2   3        0.80        0.04      1.63 o
 -13   2   3       13.96       13.17      1.87 o
 -12   2   3       34.00       28.60      1.71 o
 -11   2   3       21.88       23.56      1.53 o
 -10   2   3       50.64       47.35      1.93 o
  -9   2   3      402.16      438.33      9.37 o
  -8   2   3      362.23      380.37      4.78 o
  -7   2   3       22.59       29.58      1.59 o
  -6   2   3     2025.46     2133.03     26.73 o
  -5   2   3       95.98       77.05      1.45 o
  -4   2   3       24.50       27.45      0.84 o
  -3   2   3      136.86      137.19      1.68 o
  -2   2   3       23.85       15.97      0.66 o
  -1   2   3     1692.08     1707.78     11.28 o
   0   2   3     1761.59     1780.44     12.10 o
   1   2   3      395.88      423.43      3.63 o
   2   2   3     1064.83     1133.32      8.81 o
   3   2   3      178.39      201.74      2.45 o
   4   2   3      592.58      646.69      5.75 o
   5   2   3      409.01      416.45      4.03 o
   6   2   3      364.36      427.89      4.48 o
   7   2   3        9.42        9.93      0.98 o
   8   2   3       61.03       57.63      1.60 o
   9   2   3        1.20       -0.29      0.94 o
  10   2   3        2.22        1.06      1.02 o
  11   2   3       73.58       76.15      2.37 o
  12   2   3        0.48       -1.42      1.42 o
  13   2   3        0.58       -0.53      1.50 o
  14   2   3      516.42      521.34      7.76 o
  15   2   3       69.57       68.08      3.56 o
  16   2   3        3.35        0.45      2.50 o
  17   2   3        5.68        8.40      2.86 o
  18   2   3        0.01        1.69      2.57 o
  19   2   3        9.77       17.93      3.23 o
  20   2   3        2.42       -1.37      2.59 o
  21   2   3        0.09        1.15      2.84 o
 -21   3   3       10.00       16.98      4.29 o
 -20   3   3        5.98        8.36      3.12 o
 -19   3   3        1.06        2.35      2.18 o
 -18   3   3       11.98       11.47      2.02 o
 -17   3   3       11.81        8.64      2.51 o
 -16   3   3       16.82        6.93      1.92 o
 -15   3   3       61.95       54.38      3.26 o
 -14   3   3       12.73       13.15      2.12 o
 -13   3   3       99.23       97.49      3.61 o
 -12   3   3        0.37        0.45      1.54 o
 -11   3   3        5.17        5.56      1.64 o
 -10   3   3        1.98        3.15      0.91 o
  -9   3   3      155.20      125.75      2.93 o
  -8   3   3        8.30        7.99      1.05 o
  -7   3   3        3.06        2.50      0.99 o
  -6   3   3     1798.71     1836.30     15.55 o
  -5   3   3       39.36       47.92      1.03 o
  -4   3   3     1101.37     1019.96      8.55 o
  -3   3   3      682.81      688.06      5.57 o
  -2   3   3      264.81      341.36      2.96 o
  -1   3   3      161.44      158.23      1.87 o
   0   3   3        6.83        8.14      0.80 o
   1   3   3      137.91      151.99      2.08 o
   2   3   3      243.17      254.88      2.88 o
   3   3   3     5251.92     5529.41     35.92 o
   4   3   3       76.31       88.78      1.85 o
   5   3   3        0.25       -0.79      0.79 o
   6   3   3      210.24      235.00      3.02 o
   7   3   3       33.17       25.63      1.32 o
   8   3   3      101.19       92.82      2.10 o
   9   3   3      165.77      162.98      2.88 o
  10   3   3       33.03       35.11      1.60 o
  11   3   3       69.26       83.92      2.37 o
  12   3   3      608.53      632.66      7.43 o
  13   3   3      274.73      291.77      4.76 o
  14   3   3        0.67       -1.74      1.74 o
  15   3   3       23.96       24.16      2.77 o
  16   3   3       26.87       28.98      3.91 o
  17   3   3       10.80       14.82      3.09 o
  18   3   3       25.21       19.53      3.16 o
  19   3   3       11.88       11.27      3.11 o
  20   3   3        0.14       -2.56      2.56 o
  21   3   3        0.09       -2.74      2.79 o
 -21   4   3       14.42       20.06      4.16 o
 -20   4   3        4.82        3.23      2.57 o
 -19   4   3       23.06       20.77      3.23 o
 -18   4   3        1.35        0.61      1.87 o
 -17   4   3        1.51       -0.35      1.88 o
 -16   4   3        0.30        0.09      1.75 o
 -15   4   3        3.32        2.95      1.34 o
 -14   4   3      103.31      107.19      3.11 o
 -13   4   3       89.71       86.03      3.06 o
 -12   4   3       26.98       24.04      2.00 o
 -11   4   3       11.00       13.78      1.62 o
 -10   4   3      112.01      113.53      2.64 o
  -9   4   3      345.67      336.87      6.02 o
  -8   4   3       10.53        7.95      0.88 o
  -7   4   3       31.36       37.77      1.16 o
  -6   4   3        1.55        0.51      0.67 o
  -5   4   3        2.72        2.10      0.55 o
  -4   4   3     1003.62     1081.14      8.45 o
  -3   4   3     1561.46     1604.92     12.08 o
  -2   4   3     1445.43     1636.20     10.60 o
  -1   4   3      729.19      748.35      5.69 o
   0   4   3      136.46      128.65      1.87 o
   1   4   3       41.25       44.87      1.20 o
   2   4   3     3319.90     3654.88     25.67 o
   3   4   3      696.95      716.86      5.90 o
   4   4   3     4875.97     5228.29     38.67 o
   5   4   3      366.56      348.57      3.97 o
   6   4   3      182.50      204.29      2.93 o
   7   4   3        0.57       -0.17      0.73 o
   8   4   3      122.31      121.26      2.30 o
   9   4   3       48.03       49.49      1.64 o
  10   4   3      453.30      477.96      5.08 o
  11   4   3       27.32       32.40      1.75 o
  12   4   3        0.50        0.55      1.42 o
  13   4   3       58.92       72.76      3.08 o
  14   4   3        0.00       -1.91      1.91 o
  15   4   3       58.90       60.16      3.41 o
  16   4   3       49.77       44.27      3.76 o
  17   4   3        2.62        2.58      2.52 o
  18   4   3       35.96       31.98      3.59 o
  19   4   3        8.29        2.20      2.79 o
  20   4   3        0.05        1.51      2.82 o
  21   4   3        0.54        0.46      2.89 o
 -21   5   3        0.99       -3.36      3.79 o
 -20   5   3        0.04       -2.82      2.82 o
 -19   5   3        5.31        6.32      2.51 o
 -18   5   3        3.96        1.37      2.04 o
 -17   5   3        2.44        3.46      1.85 o
 -16   5   3       44.48       42.26      2.49 o
 -15   5   3      101.50       85.82      2.60 o
 -14   5   3       64.25       66.40      2.37 o
 -13   5   3       19.65       21.73      1.70 o
 -12   5   3       28.48       30.50      1.72 o
 -11   5   3      196.38      203.74      3.79 o
 -10   5   3       63.70       52.28      1.55 o
  -9   5   3       68.08       79.18      1.77 o
  -8   5   3       20.01       22.12      0.93 o
  -7   5   3        2.55        4.57      0.67 o
  -6   5   3       53.73       81.10      1.55 o
  -5   5   3     1518.78     1443.04     11.09 o
  -4   5   3     1203.30     1273.83      9.63 o
  -3   5   3     1833.74     1854.61     13.51 o
  -2   5   3       38.73       37.57      0.99 o
  -1   5   3      121.53      166.80      2.02 o
   0   5   3     1265.15     1442.04     10.22 o
   1   5   3      536.48      470.07      4.34 o
   2   5   3     2072.95     2234.91     16.35 o
   3   5   3       97.46       96.15      1.82 o
   4   5   3       39.71       56.85      1.57 o
   5   5   3      402.06      381.06      4.23 o
   6   5   3       25.08       32.76      1.44 o
   7   5   3      476.70      497.79      6.19 o
   8   5   3      264.78      299.52      4.49 o
   9   5   3       18.78       12.71      1.20 o
  10   5   3        1.05        2.87      1.05 o
  11   5   3       25.08       27.97      1.63 o
  12   5   3        6.19        4.64      1.52 o
  13   5   3        9.31        6.16      1.80 o
  14   5   3        0.95       -0.87      2.06 o
  15   5   3      395.67      394.11     10.02 o
  16   5   3       10.53        7.31      2.56 o
  17   5   3       66.76       61.34      4.77 o
  18   5   3       20.01        9.11      2.92 o
  19   5   3        4.65       -0.24      2.65 o
  20   5   3       13.35       23.68      3.60 o
  21   5   3        3.39       -2.21      3.54 o
 -21   6   3        0.12        5.63      4.08 o
 -20   6   3        0.26        1.98      3.89 o
 -19   6   3       12.77       16.32      3.42 o
 -18   6   3        0.01        0.69      2.45 o
 -17   6   3       11.65       12.63      2.21 o
 -16   6   3        0.44        0.40      1.58 o
 -15   6   3        8.31        6.29      1.68 o
 -14   6   3      190.80      166.92      3.43 o
 -13   6   3        0.11       -0.12      1.22 o
 -12   6   3      193.55      181.71      3.25 o
 -11   6   3      114.18      109.46      2.15 o
 -10   6   3      140.09      148.56      2.46 o
  -9   6   3       95.64      105.08      2.46 o
  -8   6   3        3.84        3.08      0.82 o
  -7   6   3      153.91      148.52      2.54 o
  -6   6   3      689.03      689.71      6.49 o
  -5   6   3      469.44      494.16      4.81 o
  -4   6   3        1.20       -0.29      0.74 o
  -3   6   3       35.35       16.91      0.81 o
  -2   6   3        2.29       -0.58      0.58 o
  -1   6   3      368.57      366.74      3.21 o
   0   6   3       18.54       31.80      1.07 o
   1   6   3      814.16      927.77      8.32 o
   2   6   3      666.98      748.54      9.14 o
   3   6   3       14.04       20.93      1.06 o
   4   6   3     1497.60     1680.64     12.51 o
   5   6   3        0.20       -0.70      0.78 o
   6   6   3        2.87        3.50      1.08 o
   7   6   3      571.86      584.72      6.68 o
   8   6   3       35.89       33.77      1.72 o
   9   6   3        4.02        5.08      1.08 o
  10   6   3       24.35       23.58      1.39 o
  11   6   3       49.73       53.14      2.63 o
  12   6   3       29.01       22.59      1.67 o
  13   6   3       83.30       83.91      3.06 o
  14   6   3       35.28       37.42      3.19 o
  15   6   3       89.80       89.79      4.00 o
  16   6   3        4.50        8.35      2.65 o
  17   6   3        3.22       -1.57      2.40 o
  18   6   3       53.81       55.01      4.34 o
  19   6   3        3.59        6.61      3.03 o
  20   6   3        1.19        4.15      3.36 o
  21   6   3       23.41       28.43      4.64 o
 -21   7   3        3.36        1.22      6.61 o
 -20   7   3       17.88       12.34      5.95 o
 -19   7   3        0.35        2.23      3.61 o
 -18   7   3        5.09        4.66      2.60 o
 -17   7   3        0.25       -1.79      1.79 o
 -16   7   3        4.52        1.35      1.84 o
 -15   7   3       33.53       31.12      2.19 o
 -14   7   3      137.63      128.85      3.48 o
 -13   7   3        4.22        5.36      1.36 o
 -12   7   3       12.24       15.41      1.55 o
 -11   7   3        0.54       -0.47      1.04 o
 -10   7   3      278.51      272.60      3.72 o
  -9   7   3        3.40        1.70      0.94 o
  -8   7   3        3.24        4.56      0.90 o
  -7   7   3      156.85      160.74      2.35 o
  -6   7   3       36.64       39.14      1.54 o
  -5   7   3      562.40      557.03      5.59 o
  -4   7   3      849.16      939.72      7.80 o
  -3   7   3       12.68        9.61      0.76 o
  -2   7   3       77.44       93.41      1.57 o
  -1   7   3      329.24      305.12      2.92 o
   0   7   3     1295.11     1287.74      9.02 o
   1   7   3       17.49       12.39      0.97 o
   2   7   3      658.98      640.17      5.56 o
   3   7   3      609.07      697.43      6.15 o
   4   7   3        2.19        0.51      0.87 o
   5   7   3        6.05       10.04      1.32 o
   6   7   3       37.26       46.44      1.74 o
   7   7   3       41.77       37.12      1.48 o
   8   7   3       16.39       14.98      1.26 o
   9   7   3       13.56        7.76      1.14 o
  10   7   3      221.31      223.43      3.85 o
  11   7   3       13.90       15.14      1.54 o
  12   7   3       20.10       24.34      1.74 o
  13   7   3        0.47       -1.45      1.80 o
  14   7   3        4.95        4.83      2.00 o
  15   7   3       19.35       22.52      2.75 o
  16   7   3       21.02       26.85      3.23 o
  17   7   3       18.44       18.13      3.20 o
  18   7   3       29.66       36.54      3.86 o
  19   7   3        3.23        4.05      3.31 o
  20   7   3        9.42        7.01      3.65 o
  21   7   3        3.94        5.22      3.98 o
 -20   8   3        7.64        9.51      3.80 o
 -19   8   3       34.40       44.35      4.39 o
 -18   8   3       15.61       18.80      2.74 o
 -17   8   3       10.94       18.49      2.30 o
 -16   8   3       58.24       43.11      2.44 o
 -15   8   3        1.63        1.96      1.69 o
 -14   8   3       78.87       73.66      2.85 o
 -13   8   3       48.00       46.86      2.38 o
 -12   8   3       22.57       17.25      1.69 o
 -11   8   3      245.00      234.46      4.64 o
 -10   8   3       56.79       51.56      1.81 o
  -9   8   3      103.92      117.17      2.42 o
  -8   8   3        0.34        0.45      0.88 o
  -7   8   3        2.67        3.43      0.87 o
  -6   8   3      155.79      182.52      2.68 o
  -5   8   3        0.25        0.92      0.96 o
  -4   8   3     1414.12     1442.36     10.94 o
  -3   8   3      129.28      131.72      1.97 o
  -2   8   3       65.25       44.88      1.17 o
  -1   8   3       54.27       70.87      1.36 o
   0   8   3      567.03      613.67      4.93 o
   1   8   3     1041.03     1067.94      8.29 o
   2   8   3       71.05       67.83      1.72 o
   3   8   3      348.41      355.34      4.25 o
   4   8   3       31.38       32.29      1.54 o
   5   8   3      471.69      504.99      5.43 o
   6   8   3      396.27      404.67      4.92 o
   7   8   3       52.35       54.68      2.11 o
   8   8   3        0.55        0.17      0.98 o
   9   8   3        0.96       -0.78      1.08 o
  10   8   3        1.25       -0.46      1.17 o
  11   8   3      107.72      102.00      2.58 o
  12   8   3       81.16       78.00      2.66 o
  13   8   3        2.92       -1.66      1.66 o
  14   8   3       28.90       40.11      3.83 o
  15   8   3        0.11       -2.04      2.04 o
  16   8   3       53.33       55.05      3.93 o
  17   8   3      101.09       95.31      5.14 o
  18   8   3        6.78        6.08      3.39 o
  19   8   3        0.11       -0.45      3.27 o
  20   8   3       80.55       96.16      6.01 o
 -20   9   3        0.39       -1.78      4.14 o
 -19   9   3        2.26        4.88      3.25 o
 -18   9   3        0.13       -2.77      2.77 o
 -17   9   3       26.24       28.10      2.95 o
 -16   9   3        0.55        0.37      1.94 o
 -15   9   3       13.07       13.77      2.07 o
 -14   9   3        5.31        7.81      1.87 o
 -13   9   3       19.42       25.07      2.15 o
 -12   9   3      195.07      184.82      4.00 o
 -11   9   3      317.36      312.27      4.85 o
 -10   9   3       89.12      108.46      2.72 o
  -9   9   3       17.38       20.75      1.41 o
  -8   9   3      104.66      100.21      2.21 o
  -7   9   3       15.18       15.85      1.16 o
  -6   9   3       20.74       23.55      1.25 o
  -5   9   3       59.53       46.71      1.66 o
  -4   9   3        1.58        3.35      0.78 o
  -3   9   3       23.18       19.14      1.03 o
  -2   9   3        1.76        2.82      0.79 o
  -1   9   3        5.92        7.92      0.85 o
   0   9   3       47.09       47.67      1.28 o
   1   9   3      947.09      933.75      7.54 o
   2   9   3      439.05      421.96      4.48 o
   3   9   3      969.69      949.57      8.86 o
   4   9   3       10.75        9.43      1.25 o
   5   9   3      530.03      508.80      5.55 o
   6   9   3      468.41      490.12      5.20 o
   7   9   3        6.96        3.72      1.06 o
   8   9   3       78.09       82.46      2.42 o
   9   9   3        9.91        6.98      1.29 o
  10   9   3        0.55        0.82      1.23 o
  11   9   3        4.05        2.67      1.28 o
  12   9   3        1.28       -1.30      1.30 o
  13   9   3       56.82       45.87      2.87 o
  14   9   3       19.27       15.02      2.40 o
  15   9   3       41.37       47.47      3.59 o
  16   9   3      176.10      179.64      7.48 o
  17   9   3       11.60        8.94      3.30 o
  18   9   3       59.63       63.35      4.97 o
  19   9   3        0.77        1.55      3.35 o
  20   9   3        0.00       -0.46      3.56 o
 -20  10   3       14.18       14.95      5.44 o
 -19  10   3        1.34        1.87      3.00 o
 -18  10   3       34.78       42.16      4.02 o
 -17  10   3       11.15       16.01      2.83 o
 -16  10   3       19.47       14.02      2.59 o
 -15  10   3        4.24        4.80      2.02 o
 -14  10   3       87.15       74.18      3.95 o
 -13  10   3        8.52       10.68      1.96 o
 -12  10   3       18.92       15.74      2.05 o
 -11  10   3      207.90      224.26      4.44 o
 -10  10   3      304.51      315.77      4.76 o
  -9  10   3        3.74        4.68      1.28 o
  -8  10   3        0.77        0.64      1.01 o
  -7  10   3      164.23      160.51      2.74 o
  -6  10   3       13.05       14.73      1.21 o
  -5  10   3      660.77      688.12      6.52 o
  -4  10   3      154.30      128.09      2.58 o
  -3  10   3        6.95       10.34      0.96 o
  -2  10   3      107.53      131.61      2.15 o
  -1  10   3       24.55       30.86      1.18 o
   0  10   3      985.53     1001.38      7.70 o
   1  10   3      369.60      346.01      4.47 o
   2  10   3       31.69       25.39      1.31 o
   3  10   3      132.55      125.97      2.53 o
   4  10   3       11.14        5.74      1.23 o
   5  10   3      338.19      335.67      4.19 o
   6  10   3       24.43       25.95      1.48 o
   7  10   3        1.42       -0.40      0.99 o
   8  10   3        2.88        2.34      1.10 o
   9  10   3        8.90        8.70      1.34 o
  10  10   3        3.12        1.70      1.23 o
  11  10   3        0.15       -1.14      1.14 o
  12  10   3       63.63       64.89      2.53 o
  13  10   3       35.62       38.53      3.15 o
  14  10   3       87.81       89.97      4.47 o
  15  10   3       33.49       32.79      3.90 o
  16  10   3       12.00       16.71      4.45 o
  17  10   3        1.61        5.21      3.22 o
  18  10   3       28.60       28.76      4.22 o
  19  10   3        2.80        1.66      3.41 o
  20  10   3        5.15        2.33      5.89 o
 -19  11   3        0.08        0.83      3.44 o
 -18  11   3       10.89       13.80      2.97 o
 -17  11   3       10.95        9.71      2.72 o
 -16  11   3        4.08        3.45      2.35 o
 -15  11   3       19.03       21.18      2.78 o
 -14  11   3        5.96        4.52      2.08 o
 -13  11   3      177.48      169.29      4.85 o
 -12  11   3       73.17       80.66      3.25 o
 -11  11   3        2.91        1.07      1.53 o
 -10  11   3        0.34       -1.44      1.44 o
  -9  11   3       95.85       99.07      2.62 o
  -8  11   3      112.00      114.48      3.10 o
  -7  11   3        0.40        0.70      1.08 o
  -6  11   3      316.78      291.81      3.77 o
  -5  11   3      119.91      127.16      2.10 o
  -4  11   3        6.66        6.30      0.97 o
  -3  11   3       61.20       55.40      1.62 o
  -2  11   3      229.79      242.93      3.01 o
  -1  11   3       84.23       78.35      1.88 o
   0  11   3      168.46      186.62      2.88 o
   1  11   3      494.89      530.69      5.41 o
   2  11   3      380.79      373.94      4.18 o
   3  11   3      409.23      393.55      4.43 o
   4  11   3       82.65       91.77      2.11 o
   5  11   3      704.80      682.75      6.93 o
   6  11   3      544.25      511.03      5.90 o
   7  11   3        0.32        0.00      0.98 o
   8  11   3       42.00       31.18      1.73 o
   9  11   3       27.88       25.79      1.56 o
  10  11   3        0.17        0.53      1.24 o
  11  11   3       69.54       61.71      2.48 o
  12  11   3       34.82       35.22      2.39 o
  13  11   3       23.61       15.25      2.14 o
  14  11   3        0.00       -2.22      2.30 o
  15  11   3       21.65       18.43      3.51 o
  16  11   3       36.39       35.62      4.14 o
  17  11   3       36.40       29.57      4.18 o
  18  11   3        5.21        1.50      3.32 o
  19  11   3       25.96       26.89      4.43 o
 -19  12   3        9.38        5.82      3.79 o
 -18  12   3       11.33       11.71      3.10 o
 -17  12   3        1.87        0.29      2.51 o
 -16  12   3        0.56        0.92      2.53 o
 -15  12   3        0.10        6.75      2.49 o
 -14  12   3        2.63        4.05      2.30 o
 -13  12   3       53.84       56.23      3.59 o
 -12  12   3       32.87       38.13      3.19 o
 -11  12   3        3.31        1.42      1.86 o
 -10  12   3       65.81       72.55      3.12 o
  -9  12   3        0.16        0.40      1.37 o
  -8  12   3        0.31       -0.65      1.27 o
  -7  12   3       12.61       13.72      1.48 o
  -6  12   3       42.44       40.33      1.78 o
  -5  12   3      133.21      144.93      3.06 o
  -4  12   3        4.20        7.91      1.09 o
  -3  12   3        0.08       -0.29      0.93 o
  -2  12   3        5.08        5.55      1.06 o
  -1  12   3      245.95      232.12      3.17 o
   0  12   3      686.94      671.49      6.12 o
   1  12   3      109.91      107.14      2.36 o
   2  12   3      246.86      245.42      3.32 o
   3  12   3      795.55      759.12      7.50 o
   4  12   3        8.87       12.09      1.42 o
   5  12   3       13.05        8.61      1.36 o
   6  12   3       29.14       26.18      1.88 o
   7  12   3        0.17       -0.46      1.26 o
   8  12   3       39.72       31.84      1.96 o
   9  12   3      157.66      161.60      3.52 o
  10  12   3        7.45        2.24      1.63 o
  11  12   3      177.55      179.76      4.10 o
  12  12   3       47.38       42.70      2.51 o
  13  12   3        0.85        1.18      1.91 o
  14  12   3        1.02        3.12      2.76 o
  15  12   3        2.11        1.10      2.96 o
  16  12   3        8.33        8.60      3.43 o
  17  12   3       35.32       42.86      4.57 o
  18  12   3        7.20        3.34      3.63 o
  19  12   3        0.23        3.81      3.84 o
 -18  13   3        5.30        8.57      2.91 o
 -17  13   3       16.01       22.01      3.43 o
 -16  13   3       24.75       33.60      3.63 o
 -15  13   3       30.10       26.60      3.20 o
 -14  13   3       59.41       61.32      3.83 o
 -13  13   3        0.38        1.27      2.34 o
 -12  13   3       13.69       11.66      2.63 o
 -11  13   3       89.08       86.90      4.04 o
 -10  13   3      141.51      125.21      4.30 o
  -9  13   3        0.26        0.37      1.62 o
  -8  13   3      120.94      109.13      3.01 o
  -7  13   3      198.45      178.59      3.50 o
  -6  13   3      223.83      214.67      3.45 o
  -5  13   3        3.95       10.04      1.19 o
  -4  13   3      475.13      440.96      5.06 o
  -3  13   3        5.14        8.25      1.31 o
  -2  13   3      281.61      296.72      3.96 o
  -1  13   3        0.26        1.37      1.09 o
   0  13   3      489.91      446.11      5.20 o
   1  13   3       18.12       13.37      1.35 o
   2  13   3       83.41       87.87      2.56 o
   3  13   3     3439.79     3381.92     26.76 o
   4  13   3      283.54      310.46      4.89 o
   5  13   3        0.09        0.73      1.54 o
   6  13   3      460.97      462.15      5.78 o
   7  13   3        3.28        2.17      1.47 o
   8  13   3      249.35      254.76      4.49 o
   9  13   3       11.68        9.06      2.46 o
  10  13   3      122.64      126.83      3.91 o
  11  13   3       28.62       33.55      2.40 o
  12  13   3       76.78       70.51      3.00 o
  13  13   3       13.84       17.56      2.27 o
  14  13   3       17.23       20.89      3.56 o
  15  13   3        8.89        9.07      3.13 o
  16  13   3        8.09        6.94      3.47 o
  17  13   3        1.95        5.90      3.49 o
  18  13   3       14.70       12.93      3.85 o
 -18  14   3        5.40       12.52      3.42 o
 -17  14   3        7.40       10.06      3.20 o
 -16  14   3        0.42        2.06      3.01 o
 -15  14   3        0.34        3.36      2.99 o
 -14  14   3        8.23        5.45      2.66 o
 -13  14   3        0.27        1.20      2.41 o
 -12  14   3        0.01       -0.12      2.40 o
 -11  14   3        8.78       -0.83      2.28 o
 -10  14   3       32.38       32.02      2.84 o
  -9  14   3       12.38        8.51      2.09 o
  -8  14   3        3.18        2.59      1.58 o
  -7  14   3       96.88       86.22      2.72 o
  -6  14   3      241.98      257.64      3.81 o
  -5  14   3       14.20       10.93      1.39 o
  -4  14   3      440.80      419.20      5.41 o
  -3  14   3      304.34      295.68      4.75 o
  -2  14   3        8.99        7.28      1.51 o
  -1  14   3      102.24       93.29      2.58 o
   0  14   3      344.09      325.42      4.78 o
   1  14   3        0.59        8.37      1.51 o
   2  14   3     3497.60     3545.68     27.91 o
   3  14   3      226.62      249.90      4.86 o
   4  14   3     1713.47     1687.29     15.49 o
   5  14   3      195.86      177.65      3.86 o
   6  14   3      147.09      161.80      3.80 o
   7  14   3       35.50       41.77      2.30 o
   8  14   3      138.18      150.25      3.78 o
   9  14   3       97.68       96.01      3.51 o
  10  14   3       69.53       72.13      3.23 o
  11  14   3       27.55       37.49      2.82 o
  12  14   3       33.33       38.06      3.09 o
  13  14   3       71.82       81.50      3.62 o
  14  14   3        0.08       -0.58      2.42 o
  15  14   3        0.17        1.79      3.23 o
  16  14   3       11.93        4.51      3.33 o
  17  14   3        0.14       -1.56      4.56 o
  18  14   3        1.82       -0.30      3.57 o
 -17  15   3       10.65        7.46      3.26 o
 -16  15   3        0.02        2.89      3.07 o
 -15  15   3       10.34        9.71      3.75 o
 -14  15   3        4.64        4.55      3.45 o
 -13  15   3        9.35        4.99      2.96 o
 -12  15   3       29.27       23.00      3.28 o
 -11  15   3        4.00        4.58      2.50 o
 -10  15   3        0.29       -0.64      2.87 o
  -9  15   3        4.75        7.47      2.31 o
  -8  15   3        9.35        3.91      2.03 o
  -7  15   3        1.60       -0.90      1.54 o
  -6  15   3       98.94       90.23      2.54 o
  -5  15   3      147.67      137.80      3.06 o
  -4  15   3      131.58      115.51      3.13 o
  -3  15   3      255.11      277.82      4.78 o
  -2  15   3      610.56      618.03      7.68 o
  -1  15   3       57.47       59.27      2.60 o
   0  15   3      158.07      138.53      3.73 o
   1  15   3      383.97      383.22      5.68 o
   2  15   3        9.28       10.21      1.92 o
   3  15   3       31.20       44.08      2.35 o
   4  15   3      442.02      481.81      6.55 o
   5  15   3       65.55       69.84      2.81 o
   6  15   3       52.11       52.41      2.86 o
   7  15   3      344.94      352.69      8.09 o
   8  15   3      258.18      256.28      5.68 o
   9  15   3        0.15        3.03      2.39 o
  10  15   3        6.03        4.91      2.36 o
  11  15   3       98.57       88.17      4.75 o
  12  15   3        4.98        4.70      2.24 o
  13  15   3       16.91       20.23      2.81 o
  14  15   3        0.93        3.80      3.19 o
  15  15   3       16.37       21.23      4.35 o
  16  15   3        1.65       -1.55      3.66 o
  17  15   3        1.86       -3.60      3.60 o
 -17  16   3        3.27        6.43      3.45 o
 -16  16   3        3.79        6.57      3.35 o
 -15  16   3        6.81       14.44      3.68 o
 -14  16   3        1.07       -3.03      3.03 o
 -13  16   3       64.23       61.20      4.72 o
 -12  16   3        8.93        7.18      3.16 o
 -11  16   3        6.97        4.55      3.05 o
 -10  16   3        7.29        5.17      2.63 o
  -9  16   3       10.73       12.29      2.72 o
  -8  16   3       68.08       66.78      4.03 o
  -7  16   3        2.74        1.22      2.00 o
  -6  16   3        2.40       -1.38      1.38 o
  -5  16   3      112.48      122.63      3.25 o
  -4  16   3       21.11       26.60      2.15 o
  -3  16   3        6.61        4.64      1.72 o
  -2  16   3      277.42      232.14      4.59 o
  -1  16   3       31.68       27.68      2.23 o
   0  16   3        0.57       -1.59      1.73 o
   1  16   3      234.32      203.51      4.39 o
   2  16   3      335.62      360.82      6.19 o
   3  16   3      145.74      148.31      4.64 o
   4  16   3      519.46      495.47      8.23 o
   5  16   3       57.56       68.46      3.62 o
   6  16   3       80.20       98.79      4.16 o
   7  16   3       55.38       66.92      3.57 o
   8  16   3       22.96       16.63      2.85 o
   9  16   3       71.30       63.00      3.92 o
  10  16   3        3.20        0.96      2.38 o
  11  16   3        6.33        4.38      2.56 o
  12  16   3        0.01        1.93      2.51 o
  13  16   3        0.76        2.75      2.58 o
  14  16   3       24.20       20.71      4.72 o
  15  16   3        7.14        6.35      4.07 o
  16  16   3       19.45       17.27      5.05 o
  17  16   3        1.95       -2.20      5.18 o
 -16  17   3        6.49        8.08      3.63 o
 -15  17   3       24.82       27.93      5.27 o
 -14  17   3       16.54       14.74      3.87 o
 -13  17   3       16.30       20.40      4.52 o
 -12  17   3       13.91       10.02      3.60 o
 -11  17   3        2.80        2.89      3.35 o
 -10  17   3       29.81       23.95      4.04 o
  -9  17   3        2.61        6.50      3.02 o
  -8  17   3       29.88       24.82      5.42 o
  -7  17   3       14.46       12.83      2.62 o
  -6  17   3        1.91        0.62      1.52 o
  -5  17   3      102.38      105.69      3.24 o
  -4  17   3       37.60       44.68      3.65 o
  -3  17   3      264.51      248.12      5.32 o
  -2  17   3        7.20       10.35      2.26 o
  -1  17   3      238.93      256.07      5.77 o
   0  17   3       45.84       39.54      2.94 o
   1  17   3      281.96      307.38      6.48 o
   2  17   3      224.72      224.26      6.35 o
   3  17   3      331.19      324.28      7.11 o
   4  17   3      181.01      184.34      5.72 o
   5  17   3       11.68       11.89      3.04 o
   6  17   3        5.43        5.47      2.66 o
   7  17   3      245.24      233.22      6.79 o
   8  17   3       15.56       17.40      3.26 o
   9  17   3       61.22       59.94      4.23 o
  10  17   3       11.27       12.89      2.91 o
  11  17   3        3.85        0.74      2.63 o
  12  17   3        5.28        3.56      2.74 o
  13  17   3        8.02       -2.34      3.72 o
  14  17   3        7.37        3.16      4.34 o
  15  17   3        0.00       -4.40      4.40 o
  16  17   3        1.67        6.45      5.07 o
 -15  18   3        2.93        4.41      3.78 o
 -14  18   3       13.40       10.81      4.77 o
 -13  18   3        1.01        3.18      3.59 o
 -12  18   3        2.96       -2.40      3.55 o
 -11  18   3       14.23       15.43      4.05 o
 -10  18   3        0.66       -2.61      3.46 o
  -9  18   3        0.15        3.47      3.16 o
  -8  18   3       45.01       44.02      4.44 o
  -7  18   3       16.99       21.58      3.45 o
  -6  18   3        0.09       -1.69      1.69 o
  -5  18   3        1.82       -1.02      1.87 o
  -4  18   3       41.56       41.49      3.45 o
  -3  18   3       11.86       17.86      2.50 o
  -2  18   3        4.69        2.40      2.20 o
  -1  18   3       31.66       30.80      2.80 o
   0  18   3       55.28       57.66      3.72 o
   1  18   3       46.84       52.41      3.64 o
   2  18   3        2.05        3.08      2.37 o
   3  18   3        8.60        6.91      2.89 o
   4  18   3       76.60       68.73      5.12 o
   5  18   3        2.17       -0.41      2.67 o
   6  18   3       87.50       79.32      5.32 o
   7  18   3       31.06       36.35      4.17 o
   8  18   3        5.47        8.46      3.66 o
   9  18   3        9.00       12.38      4.21 o
  10  18   3        9.35        7.34      3.06 o
  11  18   3       22.14       18.85      3.39 o
  12  18   3        0.16        0.41      2.99 o
  13  18   3        2.08        3.51      4.26 o
  14  18   3       57.94       56.48      7.23 o
  15  18   3        0.19       -1.14      4.75 o
 -14  19   3       12.87       18.83      4.52 o
 -13  19   3        1.45        1.33      3.78 o
 -12  19   3       63.62       63.56      5.90 o
 -11  19   3        1.89       -2.26      3.59 o
 -10  19   3        0.86        1.37      3.30 o
  -9  19   3       18.42       15.12      3.98 o
  -8  19   3        5.67        3.29      3.34 o
  -7  19   3       12.40       17.34      4.39 o
  -6  19   3       14.51       17.47      2.59 o
  -5  19   3        0.45       -0.52      2.04 o
  -4  19   3        0.58       -2.01      2.01 o
  -3  19   3       46.98       49.49      3.22 o
  -2  19   3       58.90       61.12      3.51 o
  -1  19   3        1.25       -2.18      2.32 o
   0  19   3        0.94        5.68      2.78 o
   1  19   3       27.78       24.89      3.40 o
   2  19   3       21.15       35.00      3.95 o
   3  19   3      116.30      114.61      5.47 o
   4  19   3        7.28        7.40      4.25 o
   5  19   3       27.90       23.29      3.69 o
   6  19   3       24.48       30.80      4.61 o
   7  19   3        0.00        0.15      2.86 o
   8  19   3       28.72       24.93      4.20 o
   9  19   3        7.06        3.66      2.99 o
  10  19   3        2.32       -1.58      2.83 o
  11  19   3        1.54        1.18      3.03 o
  12  19   3       16.65       23.31      4.44 o
  13  19   3        6.38       -3.43      4.65 o
  14  19   3       10.19       14.66      6.71 o
 -14  20   3        1.40       -2.54      7.22 o
 -13  20   3        7.55        4.64      4.24 o
 -12  20   3        0.03        1.99      5.56 o
 -11  20   3        3.05        5.99      4.40 o
 -10  20   3       17.01       20.98      4.25 o
  -9  20   3       32.28       35.89      4.78 o
  -8  20   3        5.43       14.05      4.65 o
  -7  20   3        5.43       10.34      3.70 o
  -6  20   3        7.53        5.47      3.09 o
  -5  20   3       30.83       33.13      2.95 o
  -4  20   3       12.09       16.28      2.64 o
  -3  20   3       37.46       45.73      3.35 o
  -2  20   3        7.24        9.11      2.83 o
  -1  20   3        1.17        1.30      2.66 o
   0  20   3       43.78       36.93      3.94 o
   1  20   3       70.63       64.15      5.21 o
   2  20   3        1.82        0.77      2.85 o
   3  20   3       23.94       23.20      3.67 o
   4  20   3       58.01       57.47      5.29 o
   5  20   3       11.89        3.80      3.12 o
   6  20   3        0.04        1.41      3.11 o
   7  20   3        1.08       -3.58      3.58 o
   8  20   3        1.35       -0.22      2.98 o
   9  20   3       12.34        9.12      3.37 o
  10  20   3        2.16        3.45      3.15 o
  11  20   3        1.65        4.22      3.15 o
  12  20   3       10.29        9.65      4.29 o
  13  20   3        3.23       10.74      5.54 o
  14  20   3       15.78       18.29     11.59 o
 -12  21   3       14.78       19.94      4.82 o
 -11  21   3        0.19        4.23      4.08 o
 -10  21   3       54.40       58.86      5.80 o
  -9  21   3        0.03        3.88      3.53 o
  -8  21   3        2.19        3.32      3.59 o
  -7  21   3        7.74        6.70      3.73 o
  -6  21   3       19.20       10.19      4.03 o
  -5  21   3        0.08       -2.39      2.68 o
  -4  21   3        0.91       -2.08      2.39 o
  -3  21   3        0.93        5.92      2.94 o
  -2  21   3        8.61        9.98      3.13 o
  -1  21   3        7.11        7.60      3.16 o
   0  21   3       64.14       62.41      5.80 o
   1  21   3       22.02       21.05      4.17 o
   2  21   3       12.33       12.76      3.41 o
   3  21   3        0.14        2.66      3.02 o
   4  21   3       41.39       51.73      4.62 o
   5  21   3        2.06        2.56      3.29 o
   6  21   3       50.39       56.23      4.86 o
   7  21   3        0.06       -2.38      3.20 o
   8  21   3        0.02       -1.45      3.08 o
   9  21   3        0.94       -3.07      3.07 o
  10  21   3        9.94       10.49      3.64 o
  11  21   3       12.90       18.31      4.00 o
  12  21   3        0.88        6.59      4.32 o
 -11  22   3        7.79        8.77      4.61 o
 -10  22   3        5.38        9.59      5.27 o
  -9  22   3       40.33       41.44      5.24 o
  -8  22   3        0.14       -3.58      3.64 o
  -7  22   3        0.07       -3.46      3.46 o
  -6  22   3       12.38       13.12      4.18 o
  -5  22   3        0.44        0.76      3.60 o
  -4  22   3       11.34        7.04      3.55 o
  -3  22   3        3.21        0.03      3.21 o
  -2  22   3       16.20       20.70      4.30 o
  -1  22   3       30.01       23.33      4.36 o
   0  22   3       25.08       23.48      4.50 o
   1  22   3       14.77       22.91      3.92 o
   2  22   3       73.27       82.25      5.43 o
   3  22   3        1.66       -2.77      3.11 o
   4  22   3        6.97       10.69      3.63 o
   5  22   3        1.91        1.48      3.52 o
   6  22   3        0.44       -1.95      3.28 o
   7  22   3        0.00        2.55      3.32 o
   8  22   3        3.49        2.39      3.15 o
   9  22   3        0.16       -3.15      3.15 o
  10  22   3        0.61        3.72      3.60 o
  11  22   3        0.20        3.05      4.32 o
 -10  23   3        0.95       -2.38      4.04 o
  -9  23   3        5.50        9.86      4.68 o
  -8  23   3        3.61       10.78      4.81 o
  -7  23   3        4.44        4.53      4.15 o
  -6  23   3        0.15       -2.70      6.41 o
  -5  23   3        3.54        5.42      4.22 o
  -4  23   3        2.78        3.92      4.05 o
  -3  23   3        3.07        0.64      4.66 o
  -2  23   3       13.22       16.88      4.43 o
  -1  23   3        9.76        9.70      3.98 o
   0  23   3       34.50       37.79      5.09 o
   1  23   3       18.57       17.79      4.37 o
   2  23   3        0.56       -1.46      3.80 o
   3  23   3        0.55       -0.89      3.79 o
   4  23   3       24.63       33.75      4.55 o
   5  23   3        0.03       -3.36      3.36 o
   6  23   3       28.17       19.77      3.98 o
   7  23   3        0.03       -0.25      3.40 o
   8  23   3       11.53        7.75      3.68 o
   9  23   3        3.05        3.95      3.68 o
  10  23   3        5.56        2.79      3.67 o
  -8  24   3        1.61       -0.58      4.84 o
  -7  24   3        7.97        3.89      5.02 o
  -6  24   3        2.36        0.74      5.03 o
  -5  24   3        5.51       -4.34      4.34 o
  -4  24   3        7.54       11.37      5.92 o
  -3  24   3        2.70       -0.50      4.01 o
  -2  24   3       37.46       45.69      5.57 o
  -1  24   3        4.13        4.83      4.19 o
   0  24   3      118.72      144.16      8.48 o
   1  24   3        2.14        9.92      4.45 o
   2  24   3      116.70      150.72      8.09 o
   3  24   3        0.64        7.90      4.52 o
   4  24   3       86.31      100.48      7.95 o
   5  24   3        4.22       -0.66      3.74 o
   6  24   3       29.20       51.82      5.39 o
   7  24   3        0.18        1.77      4.02 o
   8  24   3        4.48        9.26      3.91 o
  -6  25   3        4.64       -2.23      7.39 o
  -5  25   3        0.89        3.17      5.26 o
  -4  25   3        3.22        9.01      5.10 o
  -3  25   3        0.88       -3.01      4.36 o
  -2  25   3        7.33       16.58      5.00 o
  -1  25   3        1.34        7.77      4.48 o
   0  25   3        1.28       -4.27      4.27 o
   1  25   3        1.23       -0.03      4.09 o
   2  25   3        0.94       -4.03      4.03 o
   3  25   3        0.95        2.58      4.38 o
   4  25   3        0.00        0.62      4.51 o
   5  25   3        0.00        2.31      4.07 o
   6  25   3        0.02        3.46      5.34 o
  -1  26   3        4.22        2.94      6.15 o
   0  26   3        0.12       -2.56      6.23 o
   1  26   3        9.73       21.86      7.16 o
 -16   0   4        1.68        7.77      5.69 o
 -14   0   4        4.07        7.47      4.25 o
 -12   0   4      143.95      152.09      9.25 o
 -10   0   4      435.52      406.53      7.68 o
  -8   0   4     1360.67     1294.34     28.63 o
  -6   0   4       62.38       61.81      1.72 o
  -4   0   4     1160.03     1135.52     13.88 o
  -2   0   4      462.35      540.95      6.15 o
   0   0   4     2803.34     2890.52     27.44 o
   2   0   4     5567.88     5296.79     48.93 o
   4   0   4     3155.89     3014.30     30.83 o
   6   0   4     2413.55     2493.45     26.27 o
   8   0   4       41.91       46.27      2.49 o
  10   0   4       18.52       18.16      2.12 o
  12   0   4      641.50      643.24     11.20 o
  14   0   4        9.47        8.11      3.48 o
  16   0   4       88.12       93.06      7.34 o
  18   0   4       40.49       44.14      6.16 o
  20   0   4        2.48       -3.92      4.28 o
 -20   1   4        0.21        1.83     10.98 o
 -19   1   4        1.90       -8.03      8.03 o
 -18   1   4        8.29        5.69      9.25 o
 -17   1   4       26.57       33.31      5.46 o
 -16   1   4        0.19        0.47      2.48 o
 -15   1   4        0.12       -2.29      2.36 o
 -14   1   4       23.25       18.81      3.48 o
 -13   1   4        5.88       10.82      3.06 o
 -12   1   4       19.33       21.86      3.43 o
 -11   1   4      212.83      194.57      7.15 o
 -10   1   4        8.37        5.35      1.21 o
  -9   1   4        0.03       -1.18      1.18 o
  -8   1   4       47.30       39.93      1.76 o
  -7   1   4       33.96       26.32      1.45 o
  -6   1   4        5.43        4.99      0.65 o
  -5   1   4       40.78       33.07      1.03 o
  -4   1   4      797.02      823.53      8.66 o
  -3   1   4      108.17      127.91      2.07 o
  -2   1   4        0.83       -0.51      0.51 o
  -1   1   4        3.36        1.93      0.70 o
   0   1   4      379.91      409.45      3.73 o
   1   1   4      656.54      662.01      5.68 o
   2   1   4       42.59       45.15      1.72 o
   3   1   4     1867.47     1797.62     19.25 o
   4   1   4       11.93        5.30      1.09 o
   5   1   4       92.59      106.84      2.26 o
   6   1   4       27.95       21.88      1.51 o
   7   1   4      176.45      191.91      3.47 o
   8   1   4       81.65       84.49      2.28 o
   9   1   4       15.93       20.04      1.43 o
  10   1   4        8.43        4.92      1.13 o
  11   1   4      328.48      333.48      4.99 o
  12   1   4      657.50      667.20      8.10 o
  13   1   4       34.65       42.25      2.91 o
  14   1   4      253.38      246.76      6.01 o
  15   1   4       13.01       12.03      2.80 o
  16   1   4       29.66       29.61      3.67 o
  17   1   4        3.96       -1.74      3.05 o
  18   1   4        0.46       -1.88      2.89 o
  19   1   4        0.07       -2.24      2.99 o
  20   1   4       17.08       17.04      3.78 o
  21   1   4        0.09       -2.84      2.84 o
 -20   2   4        0.95        4.47     10.57 o
 -19   2   4       13.71       10.16     11.08 o
 -18   2   4        0.53        6.20      9.66 o
 -17   2   4        4.68        3.34      3.91 o
 -16   2   4        0.10        4.25      3.45 o
 -15   2   4        0.58        2.29      2.61 o
 -14   2   4        2.17       -0.41      2.45 o
 -13   2   4       21.03       19.81      3.45 o
 -12   2   4       73.60       79.13      5.19 o
 -11   2   4      133.53      122.21      4.98 o
 -10   2   4        8.70        7.86      1.33 o
  -9   2   4        0.12       -0.94      1.08 o
  -8   2   4        2.44        1.34      1.40 o
  -7   2   4      728.13      742.17      8.09 o
  -6   2   4       64.31       57.59      1.34 o
  -5   2   4       26.18       26.20      1.00 o
  -4   2   4      290.09      271.10      3.01 o
  -3   2   4       43.91       46.48      1.70 o
  -2   2   4      713.26      791.45      6.08 o
  -1   2   4      768.18      795.23      6.40 o
   0   2   4     1354.96     1475.24     10.28 o
   1   2   4      225.81      207.86      2.59 o
   2   2   4      650.72      587.39      5.34 o
   3   2   4        1.87        1.58      0.87 o
   4   2   4      654.22      635.27      5.99 o
   5   2   4      326.00      329.18      4.34 o
   6   2   4       52.86       52.35      1.81 o
   7   2   4      430.91      407.14      4.66 o
   8   2   4      261.50      280.84      3.82 o
   9   2   4       90.31       93.58      2.86 o
  10   2   4       14.07       10.82      1.74 o
  11   2   4      194.64      185.97      3.72 o
  12   2   4      209.83      216.27      4.71 o
  13   2   4      213.99      207.30      5.37 o
  14   2   4       21.62       14.35      2.43 o
  15   2   4       24.94       21.59      2.94 o
  16   2   4       58.93       60.46      4.38 o
  17   2   4        8.83        5.21      3.10 o
  18   2   4       18.14       10.18      3.44 o
  19   2   4       37.52       38.89      4.35 o
  20   2   4        0.00       -2.90      2.90 o
 -20   3   4        1.10       -1.53      2.93 o
 -19   3   4        8.03        9.66     11.48 o
 -18   3   4        0.41       -7.72      7.72 o
 -17   3   4        1.43        8.18      4.09 o
 -16   3   4        0.74       -0.56      3.93 o
 -15   3   4        4.90        0.71      2.67 o
 -14   3   4        6.70        5.74      2.30 o
 -13   3   4       18.96       14.55      2.60 o
 -12   3   4      395.48      399.66      8.46 o
 -11   3   4        0.01        3.34      1.45 o
 -10   3   4        3.63        1.80      1.46 o
  -9   3   4      648.80      673.83      7.75 o
  -8   3   4      308.48      305.56      3.83 o
  -7   3   4      108.93       97.66      1.65 o
  -6   3   4      204.66      196.20      2.67 o
  -5   3   4       17.84       15.64      0.93 o
  -4   3   4      259.26      250.85      3.40 o
  -3   3   4      387.96      395.31      4.04 o
  -2   3   4        5.30       11.33      0.78 o
  -1   3   4     1339.53     1352.90     10.05 o
   0   3   4     1000.99     1041.93      7.48 o
   1   3   4       12.49       16.88      0.99 o
   2   3   4      736.57      778.63      6.59 o
   3   3   4        2.92        1.86      0.85 o
   4   3   4       61.57       49.79      1.72 o
   5   3   4        5.30        6.86      1.22 o
   6   3   4        0.91        0.96      1.07 o
   7   3   4       69.62       72.84      2.10 o
   8   3   4       10.81       12.61      1.33 o
   9   3   4      224.94      231.87      5.91 o
  10   3   4       80.62       83.71      2.81 o
  11   3   4      242.34      248.39      4.62 o
  12   3   4       45.30       48.06      2.65 o
  13   3   4      263.18      250.20      5.46 o
  14   3   4        7.08        7.58      2.40 o
  15   3   4      160.53      163.37      5.71 o
  16   3   4        2.05        4.63      2.89 o
  17   3   4       17.19       17.69      3.47 o
  18   3   4       25.56       28.19      4.00 o
  19   3   4        8.80        5.22      3.39 o
  20   3   4        6.45        2.24      3.15 o
 -20   4   4        0.25       -1.45      3.15 o
 -19   4   4        1.25        2.68      3.00 o
 -18   4   4        1.62        0.21      3.14 o
 -17   4   4        0.55        0.39      2.13 o
 -16   4   4        3.84        4.12      3.12 o
 -15   4   4       11.43       10.98      3.82 o
 -14   4   4        9.14        8.82      2.17 o
 -13   4   4        0.34        2.25      2.68 o
 -12   4   4      225.85      207.23      6.32 o
 -11   4   4       41.64       48.98      1.89 o
 -10   4   4      138.98      135.32      3.07 o
  -9   4   4     1103.72     1072.79     11.54 o
  -8   4   4       41.36       46.51      1.27 o
  -7   4   4        0.01        0.74      0.75 o
  -6   4   4       11.97       26.94      1.14 o
  -5   4   4      739.70      818.74      7.21 o
  -4   4   4      486.97      462.80      4.63 o
  -3   4   4      177.94      204.05      3.33 o
  -2   4   4      347.21      356.85      3.58 o
  -1   4   4     1157.07     1215.55      9.22 o
   0   4   4      207.10      244.40      2.77 o
   1   4   4      401.87      442.38      4.08 o
   2   4   4      464.81      500.69      4.84 o
   3   4   4       48.52       60.25      1.78 o
   4   4   4      111.32      104.17      2.32 o
   5   4   4        4.02        4.16      1.14 o
   6   4   4       58.04       65.15      2.51 o
   7   4   4      955.20      955.93      9.14 o
   8   4   4       23.54       23.59      1.63 o
   9   4   4       55.17       55.76      2.33 o
  10   4   4       89.45       94.29      2.77 o
  11   4   4        0.50       -0.34      1.49 o
  12   4   4       56.45       55.95      2.49 o
  13   4   4       63.43       68.15      3.20 o
  14   4   4        7.18        7.90      2.41 o
  15   4   4       98.44      104.64      4.34 o
  16   4   4        7.24       13.89      3.14 o
  17   4   4       37.67       39.47      4.03 o
  18   4   4       21.69       19.43      3.72 o
  19   4   4        0.72       -1.26      3.57 o
  20   4   4        1.64        3.50      3.61 o
 -20   5   4        1.09       -0.76      2.76 o
 -19   5   4        2.28        2.39      2.22 o
 -18   5   4        0.58        1.42      2.22 o
 -17   5   4       34.57       28.98      3.12 o
 -16   5   4        4.91        5.91      2.67 o
 -15   5   4        3.03        3.48      1.85 o
 -14   5   4       31.40       24.06      1.61 o
 -13   5   4       18.72       16.97      1.65 o
 -12   5   4       10.61        8.73      1.64 o
 -11   5   4       37.54       37.19      1.97 o
 -10   5   4        0.70        0.41      1.08 o
  -9   5   4       31.82       25.31      1.27 o
  -8   5   4      675.97      653.82      6.11 o
  -7   5   4      301.64      310.87      3.62 o
  -6   5   4      672.13      665.05      6.29 o
  -5   5   4       67.15       55.85      1.52 o
  -4   5   4        4.94        7.03      0.88 o
  -3   5   4      902.22      951.43      7.93 o
  -2   5   4        0.60        0.23      0.70 o
  -1   5   4     1318.10     1438.38     11.40 o
   0   5   4     1260.32     1318.21     10.08 o
   1   5   4      721.67      880.28      7.32 o
   2   5   4        1.37       -0.78      0.78 o
   3   5   4        8.39        6.70      1.04 o
   4   5   4       13.24       19.74      1.38 o
   5   5   4        2.93        5.58      1.18 o
   6   5   4        6.86        5.74      1.19 o
   7   5   4        9.19        3.79      1.22 o
   8   5   4        1.02        0.12      1.15 o
   9   5   4      140.47      141.14      3.59 o
  10   5   4       54.87       46.21      2.37 o
  11   5   4        0.04       -0.61      1.35 o
  12   5   4      204.52      197.66      4.47 o
  13   5   4        1.73       -1.96      1.96 o
  14   5   4       20.22       19.81      2.98 o
  15   5   4       57.56       59.50      3.70 o
  16   5   4        7.11       11.32      3.15 o
  17   5   4        6.10       13.47      3.34 o
  18   5   4        6.73        5.10      2.90 o
  19   5   4        0.00       -1.72      2.85 o
  20   5   4       11.59       18.46      5.22 o
 -20   6   4        0.64        1.77      2.71 o
 -19   6   4        3.13        2.97      2.27 o
 -18   6   4        0.78       -1.70      1.97 o
 -17   6   4       13.62       11.61      1.99 o
 -16   6   4        3.75        6.74      1.96 o
 -15   6   4       12.32        9.35      1.84 o
 -14   6   4        1.89        3.42      1.33 o
 -13   6   4        9.33        9.62      1.67 o
 -12   6   4        9.68        9.53      1.36 o
 -11   6   4       16.51       17.09      1.46 o
 -10   6   4      178.45      202.21      3.58 o
  -9   6   4      239.71      230.51      3.59 o
  -8   6   4       23.79       17.85      1.26 o
  -7   6   4      126.10      117.52      2.23 o
  -6   6   4      185.71      189.04      2.68 o
  -5   6   4      194.63      210.59      2.96 o
  -4   6   4      389.93      388.83      4.22 o
  -3   6   4      211.83      235.11      2.98 o
  -2   6   4      817.71      807.72      6.82 o
  -1   6   4        0.05        0.05      0.86 o
   0   6   4      302.72      283.76      3.38 o
   1   6   4      568.33      598.45      5.53 o
   2   6   4       64.25       66.13      1.72 o
   3   6   4        2.66        4.01      0.97 o
   4   6   4       45.02       43.67      1.63 o
   5   6   4       39.73       37.01      1.58 o
   6   6   4        4.02        5.35      1.17 o
   7   6   4       70.29       63.27      2.08 o
   8   6   4        9.46        9.96      1.39 o
   9   6   4       54.80       44.29      1.98 o
  10   6   4       60.12       61.47      2.60 o
  11   6   4       33.78       31.19      2.08 o
  12   6   4       89.89       70.01      2.95 o
  13   6   4       54.15       41.03      3.09 o
  14   6   4        7.76        7.02      2.37 o
  15   6   4       28.17       29.08      3.06 o
  16   6   4       45.88       46.62      4.16 o
  17   6   4       15.72       20.18      3.60 o
  18   6   4       25.27       32.98      3.87 o
  19   6   4       16.39       17.79      4.07 o
  20   6   4       11.82       15.16      4.92 o
 -20   7   4       28.94       49.61      5.33 o
 -19   7   4        3.40        6.16      3.13 o
 -18   7   4       21.46       23.96      3.21 o
 -17   7   4       17.23        9.71      2.55 o
 -16   7   4        0.63       -0.98      1.81 o
 -15   7   4        0.29        1.52      1.64 o
 -14   7   4       52.77       46.76      2.20 o
 -13   7   4        7.24        4.82      1.98 o
 -12   7   4       16.53       12.82      1.73 o
 -11   7   4       84.77       76.96      2.38 o
 -10   7   4      374.70      363.32      5.27 o
  -9   7   4        2.04        2.74      1.17 o
  -8   7   4      102.62      120.25      2.51 o
  -7   7   4        1.67        2.59      0.91 o
  -6   7   4        1.82        0.79      0.85 o
  -5   7   4        5.32        7.57      1.05 o
  -4   7   4      636.37      612.05      6.14 o
  -3   7   4        4.92        3.33      0.72 o
  -2   7   4      555.01      566.22      5.14 o
  -1   7   4       49.12       63.00      1.64 o
   0   7   4      185.64      210.23      2.82 o
   1   7   4      105.50      100.58      2.09 o
   2   7   4       50.18       57.10      1.74 o
   3   7   4        3.69        1.33      0.98 o
   4   7   4       65.37       66.70      1.84 o
   5   7   4      121.44      115.12      2.45 o
   6   7   4        3.86        1.46      1.08 o
   7   7   4        6.45        7.56      1.32 o
   8   7   4       12.77       12.76      1.53 o
   9   7   4       57.36       55.69      2.17 o
  10   7   4      163.15      162.12      4.28 o
  11   7   4        5.41        7.04      1.44 o
  12   7   4        0.81        0.42      1.67 o
  13   7   4       24.48       18.70      3.33 o
  14   7   4      185.61      194.82      5.53 o
  15   7   4       32.38       35.00      3.27 o
  16   7   4        5.81        5.74      2.99 o
  17   7   4       11.73        9.65      3.41 o
  18   7   4        0.10        1.24      3.20 o
  19   7   4        5.20        8.19      4.14 o
  20   7   4        0.14        0.77      3.77 o
 -19   8   4        0.02        0.25      3.88 o
 -18   8   4       11.62        9.44      3.13 o
 -17   8   4        0.54        3.09      2.81 o
 -16   8   4        9.66        7.87      2.20 o
 -15   8   4       35.48       36.98      2.27 o
 -14   8   4        2.59        3.22      1.66 o
 -13   8   4       48.21       39.02      2.28 o
 -12   8   4       56.43       60.67      2.34 o
 -11   8   4        5.75        5.18      1.45 o
 -10   8   4       12.26       12.53      1.49 o
  -9   8   4      107.48      127.17      2.95 o
  -8   8   4       64.23       67.62      2.03 o
  -7   8   4      346.63      330.45      4.14 o
  -6   8   4        0.48        0.05      0.92 o
  -5   8   4        0.00       -0.93      0.93 o
  -4   8   4       14.84       19.43      1.22 o
  -3   8   4        9.55        8.45      0.87 o
  -2   8   4      321.17      298.86      3.34 o
  -1   8   4       66.20       87.91      1.80 o
   0   8   4      648.11      655.43      5.90 o
   1   8   4      193.27      180.62      2.78 o
   2   8   4       50.49       42.37      1.67 o
   3   8   4      475.50      488.25      5.42 o
   4   8   4       81.71       78.01      2.10 o
   5   8   4      214.05      218.28      3.39 o
   6   8   4       43.71       44.84      1.98 o
   7   8   4      114.97      134.42      2.93 o
   8   8   4        2.80        3.08      1.34 o
   9   8   4      219.41      228.12      3.94 o
  10   8   4       29.67       40.89      2.13 o
  11   8   4        5.02       -0.47      1.54 o
  12   8   4       73.95       68.80      2.97 o
  13   8   4      204.06      213.30      5.64 o
  14   8   4       76.29       70.41      3.79 o
  15   8   4       34.61       38.53      3.37 o
  16   8   4        8.59        5.66      3.21 o
  17   8   4       29.24       36.34      4.65 o
  18   8   4        4.54        6.85      3.47 o
  19   8   4        8.72        6.21      3.61 o
 -19   9   4       40.57       47.81      6.40 o
 -18   9   4        1.28       -1.60      3.63 o
 -17   9   4       57.61       54.97      3.66 o
 -16   9   4       24.06       22.41      2.89 o
 -15   9   4        7.24        5.10      1.90 o
 -14   9   4       56.11       53.88      2.65 o
 -13   9   4        1.56        1.39      1.72 o
 -12   9   4       15.24       13.35      1.82 o
 -11   9   4       11.35        9.95      1.65 o
 -10   9   4        0.11       -0.10      1.39 o
  -9   9   4        0.24       -0.93      1.25 o
  -8   9   4       86.12       97.50      2.74 o
  -7   9   4        1.61       -0.09      1.07 o
  -6   9   4       22.77       25.43      1.39 o
  -5   9   4        0.22       -0.28      0.99 o
  -4   9   4        7.31        4.87      1.21 o
  -3   9   4        5.73        6.28      0.88 o
  -2   9   4        8.80        9.28      0.97 o
  -1   9   4       45.90       40.85      1.39 o
   0   9   4        8.42        9.89      1.02 o
   1   9   4       26.67       24.56      1.33 o
   2   9   4        3.33        5.34      1.10 o
   3   9   4       55.69       47.69      1.86 o
   4   9   4        3.11        3.26      1.21 o
   5   9   4      350.62      337.09      4.61 o
   6   9   4        0.19       -0.38      1.33 o
   7   9   4        9.58        9.99      1.55 o
   8   9   4       46.87       43.70      2.01 o
   9   9   4      328.38      337.42      5.12 o
  10   9   4      203.00      178.64      4.13 o
  11   9   4        9.64        5.90      1.80 o
  12   9   4      126.06      108.30      3.82 o
  13   9   4       98.80      104.06      3.86 o
  14   9   4       17.07       11.01      2.75 o
  15   9   4        0.21        4.69      2.72 o
  16   9   4       28.02       26.86      4.01 o
  17   9   4       32.21       31.41      4.31 o
  18   9   4        1.01        1.95      3.46 o
  19   9   4        2.00       -1.33      3.45 o
 -19  10   4        2.48        2.96      4.69 o
 -18  10   4        0.50        4.33      3.64 o
 -17  10   4        6.48       12.74      3.30 o
 -16  10   4        3.06        7.96      2.31 o
 -15  10   4        3.57        1.96      2.22 o
 -14  10   4        0.24        0.10      1.94 o
 -13  10   4       42.22       34.50      2.49 o
 -12  10   4       27.36       28.05      2.32 o
 -11  10   4      147.83      151.02      3.77 o
 -10  10   4       20.15       23.57      1.84 o
  -9  10   4        0.12       -0.33      1.36 o
  -8  10   4      113.45      116.32      2.87 o
  -7  10   4       28.80       28.19      1.63 o
  -6  10   4      135.14      134.07      2.67 o
  -5  10   4       73.98       81.42      2.35 o
  -4  10   4        2.12        4.96      1.05 o
  -3  10   4      353.31      355.64      3.72 o
  -2  10   4       32.30       38.49      1.39 o
  -1  10   4        0.24       -0.10      0.86 o
   0  10   4        5.22        6.04      0.98 o
   1  10   4      316.94      331.44      3.78 o
   2  10   4      146.54      152.12      4.13 o
   3  10   4       38.21       41.43      1.80 o
   4  10   4        0.03       -1.20      1.20 o
   5  10   4       84.70       92.04      2.55 o
   6  10   4       49.63       53.20      2.07 o
   7  10   4       58.81       48.42      1.92 o
   8  10   4        7.82        2.07      1.37 o
   9  10   4        7.84        8.83      1.72 o
  10  10   4       17.56       24.06      2.35 o
  11  10   4      210.93      191.62      4.47 o
  12  10   4        6.56        3.63      2.04 o
  13  10   4       11.20       12.46      2.51 o
  14  10   4        7.34        5.50      2.97 o
  15  10   4      128.92      131.86      5.60 o
  16  10   4       51.67       52.44      4.78 o
  17  10   4        0.33        5.49      3.45 o
  18  10   4        5.42        5.86      3.67 o
  19  10   4        3.28        1.22      3.71 o
 -18  11   4        7.64       13.38      3.65 o
 -17  11   4        0.02       -0.92      2.90 o
 -16  11   4        0.77        1.43      2.15 o
 -15  11   4        6.27        4.34      2.88 o
 -14  11   4       13.73       12.31      2.50 o
 -13  11   4        2.87        1.27      2.03 o
 -12  11   4        1.39       -1.84      1.84 o
 -11  11   4        0.27       -1.79      1.79 o
 -10  11   4        5.09        5.22      1.77 o
  -9  11   4      120.72      118.29      3.17 o
  -8  11   4      128.75      122.35      3.08 o
  -7  11   4       11.81       16.24      1.59 o
  -6  11   4      188.77      204.47      3.51 o
  -5  11   4       32.10       29.66      1.53 o
  -4  11   4        2.99        2.15      0.90 o
  -3  11   4        5.55        4.28      1.01 o
  -2  11   4       43.04       47.72      1.54 o
  -1  11   4      366.70      359.90      3.84 o
   0  11   4       63.56       62.41      1.65 o
   1  11   4       65.46       59.68      1.64 o
   2  11   4      612.02      580.72      6.53 o
   3  11   4      668.45      677.25      7.01 o
   4  11   4       49.00       50.34      2.03 o
   5  11   4        3.05        3.27      1.40 o
   6  11   4      114.88      108.36      3.17 o
   7  11   4        5.99        2.25      1.27 o
   8  11   4        1.33       -1.06      1.30 o
   9  11   4       30.36       24.58      1.94 o
  10  11   4       69.60       68.12      3.30 o
  11  11   4      261.30      262.32      6.18 o
  12  11   4      178.90      182.17      5.05 o
  13  11   4      137.72      126.80      5.91 o
  14  11   4      232.85      240.38      6.58 o
  15  11   4       66.93       72.83      5.87 o
  16  11   4       16.80       19.00      3.92 o
  17  11   4       17.28       22.18      4.27 o
  18  11   4        2.03       -3.70      3.70 o
 -18  12   4        8.95       11.83      3.81 o
 -17  12   4        0.16        1.04      3.08 o
 -16  12   4        1.58       -1.85      2.37 o
 -15  12   4        0.10        2.86      2.35 o
 -14  12   4        8.23        8.65      2.53 o
 -13  12   4        0.18       -1.17      2.21 o
 -12  12   4        0.19        3.41      2.24 o
 -11  12   4        5.34        3.35      2.31 o
 -10  12   4       16.68       14.26      2.32 o
  -9  12   4       61.08       51.09      2.98 o
  -8  12   4        0.04        1.05      1.55 o
  -7  12   4      386.23      390.34      5.86 o
  -6  12   4        2.95        3.74      1.44 o
  -5  12   4      234.50      233.35      3.76 o
  -4  12   4       13.27       10.17      1.23 o
  -3  12   4      136.53      125.98      2.47 o
  -2  12   4        0.63        1.02      1.12 o
  -1  12   4       86.24       86.90      2.21 o
   0  12   4     1242.20     1281.01     10.12 o
   1  12   4       56.76       56.26      1.90 o
   2  12   4      483.12      477.86      5.53 o
   3  12   4       48.19       46.33      1.91 o
   4  12   4       37.49       43.12      2.02 o
   5  12   4       94.96      102.54      2.79 o
   6  12   4       23.50       21.51      1.62 o
   7  12   4        0.60       -0.18      1.37 o
   8  12   4      135.03      134.26      3.60 o
   9  12   4      115.39      113.45      3.74 o
  10  12   4        8.07        2.78      2.19 o
  11  12   4        0.26       -0.88      2.01 o
  12  12   4        8.88       15.03      2.69 o
  13  12   4       48.06       57.05      3.65 o
  14  12   4        0.68        0.24      2.70 o
  15  12   4       32.23       40.15      4.48 o
  16  12   4       52.95       63.04      5.74 o
  17  12   4       32.05       23.90      6.48 o
  18  12   4        3.83       -3.65      4.28 o
 -18  13   4        0.14       10.73      4.92 o
 -17  13   4        1.42        6.79      2.73 o
 -16  13   4       11.48        9.94      3.53 o
 -15  13   4        7.18        6.87      2.58 o
 -14  13   4        3.06        3.05      2.44 o
 -13  13   4        9.70        1.18      2.35 o
 -12  13   4       10.55        3.15      2.53 o
 -11  13   4       33.61       26.62      3.53 o
 -10  13   4       41.36       40.97      3.28 o
  -9  13   4      123.85      125.25      4.79 o
  -8  13   4       19.37       22.62      2.31 o
  -7  13   4      434.04      418.18      6.56 o
  -6  13   4        0.15       -0.18      1.77 o
  -5  13   4       14.33       26.81      1.88 o
  -4  13   4      224.69      224.15      3.49 o
  -3  13   4       17.88       23.51      1.57 o
  -2  13   4      118.06      133.27      2.91 o
  -1  13   4      169.49      161.01      3.08 o
   0  13   4      398.80      377.14      4.89 o
   1  13   4      423.99      436.86      5.49 o
   2  13   4       12.92        9.32      1.61 o
   3  13   4       32.50       32.70      3.18 o
   4  13   4      116.82      108.66      3.15 o
   5  13   4        4.90        4.42      1.34 o
   6  13   4        4.40        1.54      1.95 o
   7  13   4       15.61       14.16      2.02 o
   8  13   4       31.89       33.85      2.62 o
   9  13   4        5.72        2.40      2.05 o
  10  13   4       28.11       28.43      3.16 o
  11  13   4        1.65       -1.76      2.22 o
  12  13   4        3.06        1.25      2.49 o
  13  13   4        0.18       -1.81      2.70 o
  14  13   4        3.58        2.01      3.18 o
  15  13   4        0.25       -0.29      3.84 o
  16  13   4        3.93       10.29      4.58 o
  17  13   4        2.48        3.84      4.34 o
  18  13   4        2.70        8.03     10.67 o
 -17  14   4        0.52        1.83      2.88 o
 -16  14   4        0.51        4.91      3.01 o
 -15  14   4       11.14       11.55      2.91 o
 -14  14   4        2.01        7.44      2.78 o
 -13  14   4        8.58       -0.27      2.50 o
 -12  14   4       10.23        9.22      2.79 o
 -11  14   4       17.97       23.18      3.34 o
 -10  14   4       21.43       12.84      3.37 o
  -9  14   4        0.06       -2.31      2.48 o
  -8  14   4       85.73       86.70      4.26 o
  -7  14   4       33.09       33.47      2.71 o
  -6  14   4       12.19       12.11      2.09 o
  -5  14   4      187.52      195.98      3.86 o
  -4  14   4       84.12       83.91      2.41 o
  -3  14   4      799.20      754.34      7.69 o
  -2  14   4       87.29      102.10      2.70 o
  -1  14   4      569.96      586.66      6.80 o
   0  14   4      138.07      154.97      3.41 o
   1  14   4      111.48      110.26      3.07 o
   2  14   4      442.71      426.92      6.16 o
   3  14   4        9.75        8.48      1.79 o
   4  14   4       30.80       25.98      2.48 o
   5  14   4        6.62        9.65      2.37 o
   6  14   4      204.85      200.11      6.02 o
   7  14   4       22.95       28.01      3.07 o
   8  14   4        9.42       10.87      2.67 o
   9  14   4       65.00       66.48      4.51 o
  10  14   4        0.88       -1.54      2.56 o
  11  14   4       11.67        4.01      2.87 o
  12  14   4        3.80        7.76      3.00 o
  13  14   4        0.95        3.24      3.34 o
  14  14   4        4.82        3.81      3.41 o
  15  14   4        0.11       -5.03      5.03 o
  16  14   4       12.96       14.02      5.55 o
  17  14   4       10.65        6.83      5.31 o
 -16  15   4        0.59       -2.83      2.83 o
 -15  15   4        1.70        0.08      3.04 o
 -14  15   4        3.29        2.79      2.99 o
 -13  15   4        0.75        1.52      2.62 o
 -12  15   4        7.79        8.33      2.90 o
 -11  15   4        0.00        0.96      2.60 o
 -10  15   4       21.11       13.13      3.08 o
  -9  15   4       18.32       19.68      3.29 o
  -8  15   4        0.78       -1.00      2.80 o
  -7  15   4       63.51       50.99      3.73 o
  -6  15   4       35.51       41.79      3.00 o
  -5  15   4      163.87      178.87      4.95 o
  -4  15   4        1.57       -0.59      1.44 o
  -3  15   4       59.38       69.55      2.64 o
  -2  15   4        9.95        9.66      1.68 o
  -1  15   4     1069.90     1076.62     11.38 o
   0  15   4        6.27       11.39      1.95 o
   1  15   4     1773.93     1796.56     17.92 o
   2  15   4      179.09      192.57      4.78 o
   3  15   4       39.98       33.05      2.68 o
   4  15   4      277.54      273.61      6.04 o
   5  15   4       65.27       70.68      4.38 o
   6  15   4        0.01        1.87      2.48 o
   7  15   4       29.39       37.07      3.59 o
   8  15   4      100.71      100.67      6.14 o
   9  15   4       10.49        7.01      3.42 o
  10  15   4        1.18        0.54      2.74 o
  11  15   4        8.40       12.63      3.46 o
  12  15   4        1.01        0.55      3.12 o
  13  15   4        1.98        4.39      4.84 o
  14  15   4        0.57        4.67      4.34 o
  15  15   4       14.76       16.87      5.45 o
  16  15   4        9.00        0.31      4.73 o
 -16  16   4        0.18        0.16      4.03 o
 -15  16   4        0.13       -1.67      2.95 o
 -14  16   4       18.99       18.22      3.87 o
 -13  16   4       13.24       16.41      3.72 o
 -12  16   4        1.45       -2.97      2.97 o
 -11  16   4        0.01        2.05      2.97 o
 -10  16   4       37.96       40.02      4.04 o
  -9  16   4        3.37        7.59      3.11 o
  -8  16   4        0.03       -0.78      2.73 o
  -7  16   4       15.25       16.11      3.66 o
  -6  16   4       18.77       16.45      3.06 o
  -5  16   4      161.28      162.79      3.67 o
  -4  16   4        4.61        1.35      1.68 o
  -3  16   4       16.98       11.51      1.90 o
  -2  16   4        0.00        3.37      2.70 o
  -1  16   4       21.24       22.98      2.31 o
   0  16   4       65.90       62.29      2.99 o
   1  16   4       12.98       18.50      2.51 o
   2  16   4        8.91       15.37      2.45 o
   3  16   4       12.79       23.34      2.73 o
   4  16   4       88.12       80.70      4.21 o
   5  16   4       56.50       55.47      6.07 o
   6  16   4       23.52       26.77      3.44 o
   7  16   4      145.17      148.67      7.15 o
   8  16   4        2.77        5.21      3.31 o
   9  16   4       17.21       17.15      3.56 o
  10  16   4        9.67        5.24      3.37 o
  11  16   4        6.48        9.47      3.44 o
  12  16   4        0.65        1.83      3.24 o
  13  16   4       19.86       19.12      4.37 o
  14  16   4        0.57        6.54      4.53 o
  15  16   4        0.61       -0.74      5.02 o
  16  16   4        1.75        1.69      6.27 o
 -15  17   4        6.91        2.27      3.33 o
 -14  17   4        0.05       -1.97      3.37 o
 -13  17   4        0.54       -1.94      3.36 o
 -12  17   4        1.59        8.66      5.26 o
 -11  17   4       23.13       29.87      4.59 o
 -10  17   4        9.86       14.06      3.98 o
  -9  17   4       20.53       25.53      3.76 o
  -8  17   4        7.36       13.60      3.27 o
  -7  17   4        2.79        2.48      2.83 o
  -6  17   4        2.70        2.99      2.76 o
  -5  17   4       30.06       26.63      2.54 o
  -4  17   4        4.35        4.02      1.85 o
  -3  17   4       20.75       18.15      2.12 o
  -2  17   4       72.68       61.68      2.94 o
  -1  17   4      107.80      106.48      3.59 o
   0  17   4      103.53      101.45      3.90 o
   1  17   4       79.48       79.66      3.86 o
   2  17   4       35.88       39.63      3.26 o
   3  17   4       24.19       23.02      2.99 o
   4  17   4        0.10        0.68      2.63 o
   5  17   4       66.74       72.58      4.62 o
   6  17   4       11.84       11.90      3.40 o
   7  17   4       13.95       10.91      3.56 o
   8  17   4        6.65       11.01      3.66 o
   9  17   4        4.31        0.22      3.12 o
  10  17   4       19.76       20.94      3.92 o
  11  17   4      133.39      138.33      5.98 o
  12  17   4        3.70        3.53      3.50 o
  13  17   4       41.65       34.99      5.17 o
  14  17   4        4.63       -3.29      4.45 o
  15  17   4        2.68        5.67      5.54 o
 -14  18   4        6.12        9.72      4.08 o
 -13  18   4        8.54       10.01      4.86 o
 -12  18   4        3.30        1.99      3.57 o
 -11  18   4        0.33        0.29      3.27 o
 -10  18   4        3.32        2.15      3.50 o
  -9  18   4        9.66       15.02      3.88 o
  -8  18   4        4.06        7.55      3.92 o
  -7  18   4       24.41       17.55      3.71 o
  -6  18   4        4.49        1.19      2.84 o
  -5  18   4        2.51        5.80      2.38 o
  -4  18   4       28.09       27.83      2.69 o
  -3  18   4        1.61        2.10      1.92 o
  -2  18   4        0.00        0.93      1.86 o
  -1  18   4        0.50       -1.59      1.86 o
   0  18   4        0.00        0.40      2.39 o
   1  18   4      161.40      147.09      5.22 o
   2  18   4        0.10       -1.44      2.50 o
   3  18   4       31.61       38.29      3.95 o
   4  18   4      120.05      119.76      5.63 o
   5  18   4      173.08      166.74      7.35 o
   6  18   4       40.15       43.66      4.74 o
   7  18   4        6.52        1.15      3.43 o
   8  18   4       45.41       48.88      4.62 o
   9  18   4        0.43       -2.28      3.20 o
  10  18   4        0.01       -2.75      3.14 o
  11  18   4       22.21       21.20      3.74 o
  12  18   4        2.70        0.56      3.62 o
  13  18   4        1.25        2.18      4.55 o
  14  18   4        4.58        0.19      5.47 o
 -13  19   4       12.28        8.58      4.20 o
 -12  19   4        0.11       -3.73      3.73 o
 -11  19   4       21.46       29.11      4.87 o
 -10  19   4        8.32        9.67      3.88 o
  -9  19   4        5.65       12.41      4.15 o
  -8  19   4        0.25        2.89      3.73 o
  -7  19   4        0.91        1.83      3.77 o
  -6  19   4       27.27       24.33      4.26 o
  -5  19   4        0.73        3.23      3.03 o
  -4  19   4       12.18       15.62      2.61 o
  -3  19   4        4.79        4.15      2.25 o
  -2  19   4       11.10       11.16      2.30 o
  -1  19   4       46.64       44.71      3.42 o
   0  19   4       33.87       33.92      4.28 o
   1  19   4       13.17       11.69      2.95 o
   2  19   4       56.16       50.50      4.40 o
   3  19   4        0.02        0.75      2.94 o
   4  19   4        2.79        6.69      3.08 o
   5  19   4        8.09        0.39      3.43 o
   6  19   4        8.52        4.39      3.62 o
   7  19   4       14.83        7.38      3.56 o
   8  19   4        3.63        4.33      3.38 o
   9  19   4        0.92        3.19      3.43 o
  10  19   4        4.55        8.00      4.05 o
  11  19   4       56.52       67.05      5.09 o
  12  19   4       22.67       25.52      5.01 o
  13  19   4       21.06       16.79      5.42 o
 -12  20   4        5.27        3.73      4.09 o
 -11  20   4        4.44        8.10      4.21 o
 -10  20   4        2.07       -2.70      3.76 o
  -9  20   4        3.02        5.19      3.88 o
  -8  20   4        0.28       -2.67      3.54 o
  -7  20   4        0.95        1.88      3.50 o
  -6  20   4       12.71        8.99      3.84 o
  -5  20   4        1.09        5.43      3.54 o
  -4  20   4        0.94        4.65      2.69 o
  -3  20   4        0.05        2.05      2.28 o
  -2  20   4       10.66        8.05      2.75 o
  -1  20   4        3.66        4.83      2.53 o
   0  20   4        1.26        1.49      2.70 o
   1  20   4       52.91       55.86      4.63 o
   2  20   4        2.20        0.71      3.05 o
   3  20   4        4.87        1.05      3.09 o
   4  20   4       29.51       19.81      4.27 o
   5  20   4        2.12       -0.55      3.28 o
   6  20   4        1.11       -3.81      3.85 o
   7  20   4        3.03       -3.59      4.40 o
   8  20   4        0.24       -3.09      3.09 o
   9  20   4        1.53        1.63      3.64 o
  10  20   4        9.43       15.10      3.79 o
  11  20   4        0.52        5.15      3.86 o
  12  20   4       27.13       37.67      5.52 o
 -11  21   4        0.00        6.29      4.28 o
 -10  21   4        7.20        8.78      4.65 o
  -9  21   4       15.77       17.36      4.73 o
  -8  21   4        0.00        1.62      4.22 o
  -7  21   4        0.82       -0.79      3.66 o
  -6  21   4        0.89        1.07      3.55 o
  -5  21   4       11.35       10.77      4.00 o
  -4  21   4        1.76        2.66      3.42 o
  -3  21   4        0.02       -2.13      3.08 o
  -2  21   4        3.15        1.47      3.01 o
  -1  21   4        1.12        0.90      3.02 o
   0  21   4        6.20        8.94      3.39 o
   1  21   4       20.16       14.18      3.72 o
   2  21   4        0.06       -2.96      2.96 o
   3  21   4        0.42        0.96      3.78 o
   4  21   4        0.06       -3.42      3.42 o
   5  21   4        1.69       -1.35      3.39 o
   6  21   4       15.35        8.61      3.60 o
   7  21   4        2.93        2.56      3.61 o
   8  21   4        7.40        4.95      3.70 o
   9  21   4        1.06       -1.12      3.61 o
  10  21   4        1.46        6.24      3.74 o
  11  21   4        1.29        3.31      3.90 o
 -10  22   4        0.54       -0.78      4.68 o
  -9  22   4       20.34       16.62      5.07 o
  -8  22   4       10.11       18.01      5.10 o
  -7  22   4       22.41       22.45      4.78 o
  -6  22   4       46.11       42.71      5.82 o
  -5  22   4        0.38       -1.87      3.84 o
  -4  22   4       15.32       14.06      4.27 o
  -3  22   4       21.23       25.00      5.97 o
  -2  22   4       11.40       13.84      4.18 o
  -1  22   4       15.05       19.71      4.32 o
   0  22   4       19.52       27.00      4.19 o
   1  22   4        3.36        5.91      3.45 o
   2  22   4       11.58       10.93      4.10 o
   3  22   4        3.15       -0.18      3.64 o
   4  22   4        0.20       -0.72      4.00 o
   5  22   4        3.72       -1.53      3.64 o
   6  22   4        3.21        2.53      3.58 o
   7  22   4        8.63        8.37      3.85 o
   8  22   4        1.90       -0.46      3.42 o
   9  22   4        4.43        6.37      3.70 o
  10  22   4        0.13        5.58      4.30 o
  -8  23   4       22.15       21.29      5.75 o
  -7  23   4       30.31       28.93      5.67 o
  -6  23   4        4.06       11.97      5.02 o
  -5  23   4        1.89       -3.69      4.54 o
  -4  23   4        0.01       -2.31      4.71 o
  -3  23   4        0.56        3.88      4.44 o
  -2  23   4        8.68        7.99      4.71 o
  -1  23   4       16.96       11.56      4.47 o
   0  23   4        1.41        4.37      4.02 o
   1  23   4       41.41       47.04      5.63 o
   2  23   4        0.36       -1.51      3.82 o
   3  23   4       24.94       20.38      4.79 o
   4  23   4        0.46       -3.55      3.55 o
   5  23   4        0.06       -2.44      3.56 o
   6  23   4        0.18       -0.77      3.74 o
   7  23   4       12.95       23.16      4.54 o
   8  23   4        0.87       -3.47      3.47 o
  -6  24   4        3.89       -1.29      8.69 o
  -5  24   4       21.15       27.55      6.53 o
  -4  24   4        3.06        0.08      4.62 o
  -3  24   4       39.18       51.27      6.59 o
  -2  24   4        1.24        7.35      5.90 o
  -1  24   4       28.44       34.37      5.47 o
   0  24   4        0.19        1.91      4.27 o
   1  24   4        1.36        4.04      4.36 o
   2  24   4        9.74        5.92      7.32 o
   3  24   4        0.04        1.57      4.16 o
   4  24   4        0.10       -3.84      3.84 o
   5  24   4        5.15       -1.46      4.03 o
   6  24   4        1.01        5.40      5.56 o
  -2  25   4        9.43        2.95     11.08 o
  -1  25   4       12.25       11.19      6.61 o
   0  25   4        0.68        1.96      4.67 o
   1  25   4        8.83       17.38      8.94 o
   2  25   4        0.03        2.74     10.47 o
 -17   0   5       12.05       23.78     10.67 o
 -15   0   5        4.83        4.73      7.27 o
 -13   0   5       26.72       17.91      6.25 o
 -11   0   5      146.82      142.86      9.81 o
  -9   0   5      442.39      421.35      7.56 o
  -7   0   5      140.73      143.94      3.77 o
  -5   0   5       66.73       64.19      3.14 o
  -3   0   5       36.39       41.58      2.22 o
  -1   0   5        3.23        2.80      1.34 o
   1   0   5     2640.26     2552.76     25.15 o
   3   0   5      669.11      675.94      8.68 o
   5   0   5      557.26      535.53      8.15 o
   7   0   5      341.86      316.88      6.07 o
   9   0   5     3714.53     3647.27     41.07 o
  11   0   5      549.73      514.15     12.58 o
  13   0   5        3.31        7.78      3.62 o
  15   0   5       15.41        9.14      3.84 o
  17   0   5       75.97       63.96      8.26 o
  19   0   5       26.30       32.58      6.51 o
 -18   1   5        2.29        9.43      6.49 o
 -17   1   5        3.14       10.23      6.42 o
 -16   1   5        3.65        4.45      4.08 o
 -15   1   5       19.12       25.38      4.01 o
 -14   1   5        0.32       -0.45      2.71 o
 -13   1   5        0.11        1.46      2.88 o
 -12   1   5       27.37       25.29      4.33 o
 -11   1   5      122.81      117.15      3.82 o
 -10   1   5        0.45       -0.45      2.20 o
  -9   1   5       18.70       15.11      1.49 o
  -8   1   5      189.53      172.48      2.98 o
  -7   1   5       42.35       39.64      1.52 o
  -6   1   5       67.76       65.54      1.81 o
  -5   1   5      120.98      128.55      2.46 o
  -4   1   5      191.98      199.83      2.91 o
  -3   1   5      177.14      193.10      3.98 o
  -2   1   5        2.15        1.75      0.64 o
  -1   1   5      151.28      173.87      2.38 o
   0   1   5       31.58       36.25      1.38 o
   1   1   5      336.62      324.80      3.58 o
   2   1   5      239.50      241.75      3.41 o
   3   1   5      172.52      174.30      2.75 o
   4   1   5        3.03        5.35      1.16 o
   5   1   5     2057.67     1961.92     15.36 o
   6   1   5      127.75      137.18      2.82 o
   7   1   5      107.26      103.48      2.64 o
   8   1   5       99.60       91.15      2.62 o
   9   1   5       27.36       28.93      2.84 o
  10   1   5      577.94      590.23      8.01 o
  11   1   5      352.93      378.67      7.47 o
  12   1   5       94.75       84.26      3.96 o
  13   1   5      248.47      248.71      6.25 o
  14   1   5        0.88       -2.39      2.39 o
  15   1   5        2.31       -2.47      2.47 o
  16   1   5       10.96        7.87      2.91 o
  17   1   5       22.95       17.13      3.58 o
  18   1   5        0.55        0.04      3.49 o
  19   1   5       16.90       11.66      3.84 o
 -19   2   5        0.44       -1.52      7.93 o
 -18   2   5        8.69       12.40      8.79 o
 -17   2   5        6.71       14.77      5.12 o
 -16   2   5        4.93        6.64      4.24 o
 -15   2   5        0.46        4.85      3.28 o
 -14   2   5        3.30        6.00      3.11 o
 -13   2   5        1.80        2.91      3.01 o
 -12   2   5       13.63        6.79      2.75 o
 -11   2   5       17.35       18.33      3.90 o
 -10   2   5      758.75      761.58      9.71 o
  -9   2   5      324.51      329.02      4.64 o
  -8   2   5       18.46       19.80      1.56 o
  -7   2   5       21.74       16.60      1.51 o
  -6   2   5       10.81       14.90      1.46 o
  -5   2   5      100.96      100.89      2.31 o
  -4   2   5      400.52      424.53      5.56 o
  -3   2   5      355.68      394.72      4.56 o
  -2   2   5       56.23       58.57      1.30 o
  -1   2   5       36.20       35.65      1.24 o
   0   2   5      137.54      131.12      2.30 o
   1   2   5       78.12       79.53      1.78 o
   2   2   5      127.38      124.83      2.25 o
   3   2   5      129.72      119.55      2.33 o
   4   2   5       15.44       12.16      1.28 o
   5   2   5       81.70       82.00      2.28 o
   6   2   5        0.93       -1.17      1.17 o
   7   2   5        1.69        0.09      1.27 o
   8   2   5      117.30      136.65      3.77 o
   9   2   5      931.72      924.93      9.47 o
  10   2   5      146.00      140.08      3.95 o
  11   2   5      132.67      122.95      4.18 o
  12   2   5        4.29        2.17      2.30 o
  13   2   5       34.95       33.45      3.38 o
  14   2   5       10.57        4.62      2.71 o
  15   2   5       30.78       27.50      3.27 o
  16   2   5       40.63       40.99      3.68 o
  17   2   5        6.10        1.55      3.03 o
  18   2   5        0.62       -3.01      3.01 o
  19   2   5        9.87        6.47      3.66 o
 -19   3   5        0.00       -4.88      8.03 o
 -18   3   5        0.62        4.78      8.74 o
 -17   3   5        8.76       13.69      5.04 o
 -16   3   5       11.50       15.00      4.95 o
 -15   3   5        2.65        3.74      3.72 o
 -14   3   5        1.41        0.33      4.84 o
 -13   3   5       29.93       41.92      3.20 o
 -12   3   5       24.72       34.60      3.39 o
 -11   3   5      204.02      195.65      4.02 o
 -10   3   5       53.07       56.90      2.01 o
  -9   3   5        4.96        8.35      1.43 o
  -8   3   5      299.53      289.86      3.94 o
  -7   3   5      563.28      577.46      7.65 o
  -6   3   5      235.66      246.98      3.53 o
  -5   3   5        0.02       -0.60      0.83 o
  -4   3   5      196.35      188.12      2.91 o
  -3   3   5       86.13       86.32      2.03 o
  -2   3   5        5.41        5.18      0.75 o
  -1   3   5      147.29      153.08      2.42 o
   0   3   5       55.79       52.99      1.57 o
   1   3   5        0.98       -0.82      0.82 o
   2   3   5      327.26      324.75      3.74 o
   3   3   5       76.65       71.39      1.88 o
   4   3   5       10.48        7.56      1.29 o
   5   3   5       94.86       87.49      2.55 o
   6   3   5        0.52        3.26      1.27 o
   7   3   5       95.23       94.90      2.96 o
   8   3   5      492.51      479.14      6.05 o
   9   3   5        2.47       -1.99      1.99 o
  10   3   5      631.73      603.19      7.70 o
  11   3   5       81.60       78.00      4.02 o
  12   3   5      100.53      103.17      4.20 o
  13   3   5       44.47       46.41      4.49 o
  14   3   5       23.45       21.82      2.99 o
  15   3   5        2.12       -1.46      2.41 o
  16   3   5        8.71        4.68      2.68 o
  17   3   5        2.83        3.31      3.02 o
  18   3   5       39.78       43.44      4.63 o
  19   3   5        4.28        6.21      3.87 o
 -19   4   5        1.25        0.13      3.31 o
 -18   4   5        0.89       -1.95      3.46 o
 -17   4   5        0.96       -2.28      3.08 o
 -16   4   5        1.07       -1.76      3.94 o
 -15   4   5        0.28       -0.65      2.54 o
 -14   4   5       18.72       26.38      3.14 o
 -13   4   5       58.79       61.32      3.43 o
 -12   4   5      360.44      345.96      5.71 o
 -11   4   5      197.35      194.94      3.83 o
 -10   4   5        0.46        2.62      1.38 o
  -9   4   5      532.09      502.27      6.47 o
  -8   4   5      246.96      243.34      3.77 o
  -7   4   5       43.09       33.09      1.65 o
  -6   4   5        0.93        0.95      1.00 o
  -5   4   5      108.06       99.49      2.26 o
  -4   4   5        6.36       10.41      1.29 o
  -3   4   5      115.61      133.03      2.58 o
  -2   4   5        4.04        1.31      0.80 o
  -1   4   5      155.12      131.56      2.25 o
   0   4   5      120.78      113.02      2.15 o
   1   4   5        0.17       -0.79      0.79 o
   2   4   5       29.65       22.96      1.27 o
   3   4   5       53.55       51.92      1.69 o
   4   4   5        3.76        0.83      1.12 o
   5   4   5       86.66       81.37      2.35 o
   6   4   5      101.33      100.88      2.65 o
   7   4   5      118.86      114.74      2.88 o
   8   4   5      184.93      186.51      3.83 o
   9   4   5       18.16       14.38      2.14 o
  10   4   5       41.57       44.40      2.79 o
  11   4   5       66.67       65.84      3.84 o
  12   4   5       38.34       42.23      3.01 o
  13   4   5       68.95       81.81      3.79 o
  14   4   5        0.13        0.16      2.34 o
  15   4   5       15.94       15.89      2.95 o
  16   4   5       10.58       11.62      2.88 o
  17   4   5        1.24       -2.82      2.82 o
  18   4   5        3.49        5.10      3.31 o
  19   4   5      103.83      123.59      7.17 o
 -19   5   5        0.09        3.06      3.04 o
 -18   5   5        0.77        0.44      2.83 o
 -17   5   5        0.08        1.99      2.90 o
 -16   5   5        0.35        0.05      2.44 o
 -15   5   5        3.14       11.04      3.29 o
 -14   5   5       11.88       12.69      2.24 o
 -13   5   5        1.93        6.58      1.78 o
 -12   5   5       33.41       29.30      1.86 o
 -11   5   5        7.34        6.86      1.50 o
 -10   5   5       46.79       38.46      2.10 o
  -9   5   5        1.11        1.89      1.45 o
  -8   5   5       68.29       69.56      2.43 o
  -7   5   5       54.50       59.31      1.74 o
  -6   5   5        0.23        0.06      1.03 o
  -5   5   5      204.65      192.80      2.88 o
  -4   5   5      218.59      208.34      3.91 o
  -3   5   5      503.35      500.12      5.50 o
  -2   5   5      875.26      934.62      7.86 o
  -1   5   5       56.92       51.56      1.62 o
   0   5   5        0.00        2.38      1.00 o
   1   5   5        0.83       -0.91      0.91 o
   2   5   5        4.76       -0.94      0.94 o
   3   5   5      118.83      124.13      2.77 o
   4   5   5        8.33        5.76      1.27 o
   5   5   5       26.70       29.44      1.75 o
   6   5   5        0.26       -1.19      1.19 o
   7   5   5      441.28      404.93      6.03 o
   8   5   5        0.03       -1.47      1.47 o
   9   5   5       52.66       56.79      2.55 o
  10   5   5       31.85       26.78      2.27 o
  11   5   5        5.66        5.24      2.01 o
  12   5   5       25.92       25.69      2.87 o
  13   5   5      111.15      110.23      4.21 o
  14   5   5        1.78       -2.33      2.34 o
  15   5   5        0.90        1.80      2.54 o
  16   5   5        2.54        2.84      2.55 o
  17   5   5        3.66        3.24      3.10 o
  18   5   5        1.80        3.77      4.06 o
  19   5   5       21.32       18.42      5.92 o
 -19   6   5        0.90        2.44      2.65 o
 -18   6   5        0.03       -0.40      2.23 o
 -17   6   5       38.51       46.45      3.67 o
 -16   6   5        0.24       -1.98      1.98 o
 -15   6   5       12.82       14.67      2.21 o
 -14   6   5        9.56        5.12      1.79 o
 -13   6   5       12.01       13.24      1.79 o
 -12   6   5       98.75       98.46      2.92 o
 -11   6   5       91.87       85.02      2.67 o
 -10   6   5      153.25      150.63      3.46 o
  -9   6   5       14.99       14.75      1.60 o
  -8   6   5       24.12       23.69      1.62 o
  -7   6   5       96.56       98.81      2.47 o
  -6   6   5      120.40      118.30      2.83 o
  -5   6   5       67.22       80.42      2.03 o
  -4   6   5       52.38       55.13      1.77 o
  -3   6   5       11.45        6.84      1.10 o
  -2   6   5       98.29       95.81      1.99 o
  -1   6   5       20.30       23.18      1.28 o
   0   6   5       20.61       12.98      1.23 o
   1   6   5       10.54        7.58      1.07 o
   2   6   5      248.46      258.19      3.42 o
   3   6   5       61.15       64.76      2.01 o
   4   6   5      241.47      238.71      3.87 o
   5   6   5        0.59        3.63      1.27 o
   6   6   5      233.69      219.41      3.71 o
   7   6   5       14.72       16.88      1.66 o
   8   6   5       36.67       37.63      2.10 o
   9   6   5      243.48      218.94      5.34 o
  10   6   5       98.58       93.23      3.40 o
  11   6   5        3.02        0.49      2.07 o
  12   6   5        0.15       -1.23      2.19 o
  13   6   5       35.17       38.21      3.03 o
  14   6   5        3.31        1.22      2.44 o
  15   6   5        8.17        4.22      2.64 o
  16   6   5        4.02        5.19      3.04 o
  17   6   5        2.07        7.31      6.35 o
  18   6   5       12.86        9.34      5.15 o
  19   6   5        3.05       -3.72      4.99 o
 -19   7   5        0.42        0.33      3.90 o
 -18   7   5        0.30        0.94      2.78 o
 -17   7   5        5.61        7.54      2.54 o
 -16   7   5        2.28       -0.04      2.43 o
 -15   7   5       10.41        7.05      2.02 o
 -14   7   5        2.82       -1.82      1.82 o
 -13   7   5      142.24      150.68      3.81 o
 -12   7   5       10.11       10.53      1.74 o
 -11   7   5        0.08        3.36      1.56 o
 -10   7   5       28.11       26.25      1.94 o
  -9   7   5        0.33        3.04      1.44 o
  -8   7   5       15.84       16.85      1.61 o
  -7   7   5        9.21       10.27      1.39 o
  -6   7   5        2.43        4.19      1.17 o
  -5   7   5      276.40      290.96      4.07 o
  -4   7   5        0.24       -0.65      1.06 o
  -3   7   5       22.26       26.21      1.41 o
  -2   7   5        0.25       -0.89      0.89 o
  -1   7   5       31.54       28.81      1.41 o
   0   7   5        8.70        4.58      1.10 o
   1   7   5      335.50      337.87      4.06 o
   2   7   5       23.33       28.39      1.51 o
   3   7   5      224.24      198.46      3.36 o
   4   7   5      346.31      359.63      4.89 o
   5   7   5       30.50       25.07      1.72 o
   6   7   5       25.64       17.78      1.70 o
   7   7   5       11.34       12.36      1.63 o
   8   7   5       14.20        5.89      1.59 o
   9   7   5       16.33        6.59      1.83 o
  10   7   5      163.09      144.52      4.32 o
  11   7   5      131.75      118.19      4.32 o
  12   7   5       20.10       18.92      2.78 o
  13   7   5        0.52       -0.32      2.21 o
  14   7   5        0.72        0.42      2.42 o
  15   7   5        0.73       -0.31      2.56 o
  16   7   5       14.28        7.64      3.75 o
  17   7   5        1.23       -0.47      4.03 o
  18   7   5       13.76       10.79      7.92 o
  19   7   5        7.23        9.09      4.95 o
 -18   8   5        2.22        2.51      3.93 o
 -17   8   5        0.74       -1.23      2.99 o
 -16   8   5        3.71        2.98      2.98 o
 -15   8   5        5.01        7.73      2.22 o
 -14   8   5        0.31       -1.19      1.65 o
 -13   8   5        0.78        1.50      1.74 o
 -12   8   5       14.18       16.83      1.95 o
 -11   8   5       27.61       28.06      2.26 o
 -10   8   5        1.56       -0.79      1.51 o
  -9   8   5        3.85        5.17      1.53 o
  -8   8   5       35.23       35.37      1.97 o
  -7   8   5       45.66       55.14      2.39 o
  -6   8   5       12.46       10.93      1.42 o
  -5   8   5        0.67       -1.05      1.05 o
  -4   8   5        2.27        3.59      1.21 o
  -3   8   5       88.92       88.82      2.00 o
  -2   8   5        7.26        8.61      1.08 o
  -1   8   5      107.81      119.05      2.42 o
   0   8   5       26.43       22.66      1.43 o
   1   8   5       13.86       15.08      1.35 o
   2   8   5      227.41      235.88      3.80 o
   3   8   5        9.90        6.81      1.29 o
   4   8   5       61.34       47.37      2.44 o
   5   8   5       62.83       62.95      2.18 o
   6   8   5       49.29       51.38      2.21 o
   7   8   5      142.66      129.01      3.06 o
   8   8   5        5.80        8.58      1.85 o
   9   8   5      180.14      136.32      4.01 o
  10   8   5       12.64       13.24      2.34 o
  11   8   5       15.65       10.55      2.44 o
  12   8   5      120.15      112.35      5.18 o
  13   8   5        7.29        7.55      2.58 o
  14   8   5        1.24        0.81      2.62 o
  15   8   5        0.39        2.89      3.12 o
  16   8   5       10.09        8.84      4.58 o
  17   8   5        0.87        2.12      3.90 o
  18   8   5        3.50       11.93      4.61 o
 -18   9   5       24.80       29.24      5.45 o
 -17   9   5        0.21        1.93      4.15 o
 -16   9   5       14.74        9.77      5.99 o
 -15   9   5       11.55        8.34      2.62 o
 -14   9   5        4.71        1.01      1.90 o
 -13   9   5       10.87       14.60      2.22 o
 -12   9   5        0.21       -0.29      1.67 o
 -11   9   5       11.34       15.12      2.22 o
 -10   9   5        0.18       -1.53      1.53 o
  -9   9   5        7.16        5.58      1.62 o
  -8   9   5        1.32       -0.32      1.44 o
  -7   9   5       22.73       24.06      1.79 o
  -6   9   5        1.62        0.40      1.26 o
  -5   9   5      103.13      115.75      2.60 o
  -4   9   5       54.78       57.76      1.79 o
  -3   9   5       38.65       30.70      1.60 o
  -2   9   5      245.69      231.01      3.24 o
  -1   9   5       14.73       14.83      1.33 o
   0   9   5      161.68      171.01      3.62 o
   1   9   5       16.23        8.24      1.43 o
   2   9   5      133.78      132.17      2.98 o
   3   9   5       22.38       16.05      1.70 o
   4   9   5      104.81      103.35      2.91 o
   5   9   5     1099.10      995.06      9.58 o
   6   9   5      368.70      359.83      5.05 o
   7   9   5      203.02      182.83      3.78 o
   8   9   5       25.27       29.30      2.61 o
   9   9   5        4.57        6.28      2.58 o
  10   9   5       16.29       18.12      2.59 o
  11   9   5        0.41        0.30      2.24 o
  12   9   5        9.15        6.55      2.64 o
  13   9   5       50.02       49.68      4.44 o
  14   9   5        3.63        2.13      3.21 o
  15   9   5        7.29        3.00      3.67 o
  16   9   5        0.00        0.91      4.08 o
  17   9   5        4.16       -1.04      3.98 o
  18   9   5        7.90        7.86      4.80 o
 -18  10   5        0.01       -3.52      4.78 o
 -17  10   5        0.22        2.79      4.78 o
 -16  10   5        4.18        4.28      3.24 o
 -15  10   5        2.44        5.27      3.03 o
 -14  10   5       36.91       31.41      3.12 o
 -13  10   5        2.76        1.78      2.04 o
 -12  10   5       24.85       25.45      2.47 o
 -11  10   5        6.27        4.79      1.91 o
 -10  10   5        5.54        7.69      1.92 o
  -9  10   5       84.24       88.19      2.99 o
  -8  10   5       38.95       38.83      2.29 o
  -7  10   5        0.02       -1.16      1.53 o
  -6  10   5        0.11       -1.47      1.47 o
  -5  10   5        4.45        4.83      1.41 o
  -4  10   5       33.57       35.85      1.74 o
  -3  10   5      207.02      197.88      3.05 o
  -2  10   5       42.75       53.88      1.93 o
  -1  10   5       11.63       10.65      1.44 o
   0  10   5       19.99       16.79      1.62 o
   1  10   5      235.96      224.67      3.96 o
   2  10   5      837.13      859.11      9.07 o
   3  10   5      167.46      157.25      4.84 o
   4  10   5       19.66       10.42      1.84 o
   5  10   5      181.49      185.73      3.91 o
   6  10   5       34.26       41.97      2.38 o
   7  10   5       76.49       60.96      3.15 o
   8  10   5        1.02        5.02      2.28 o
   9  10   5      451.99      388.68      8.12 o
  10  10   5      138.83      149.63      5.07 o
  11  10   5       45.35       38.48      4.39 o
  12  10   5       31.36       16.99      3.59 o
  13  10   5       23.14       21.00      3.97 o
  14  10   5        0.89       -4.91      5.96 o
  15  10   5       15.39       11.48      3.62 o
  16  10   5        5.52        4.40      4.00 o
  17  10   5        6.75        2.60      5.23 o
  18  10   5        8.32        8.10      6.86 o
 -17  11   5        4.67       13.53      5.85 o
 -16  11   5        0.30        4.52      3.16 o
 -15  11   5        0.00        0.92      2.31 o
 -14  11   5        0.76       -2.06      2.31 o
 -13  11   5        0.91        0.59      2.26 o
 -12  11   5        0.03        2.74      2.25 o
 -11  11   5        2.04        7.49      2.28 o
 -10  11   5        1.04        1.00      1.95 o
  -9  11   5       27.63       31.00      2.62 o
  -8  11   5        7.09        1.92      1.75 o
  -7  11   5       15.73       12.59      2.09 o
  -6  11   5        0.16       -0.17      1.65 o
  -5  11   5       55.25       58.41      2.61 o
  -4  11   5      136.88      154.94      3.26 o
  -3  11   5        8.25        8.78      1.32 o
  -2  11   5      125.67      134.09      2.85 o
  -1  11   5       43.14       42.23      2.35 o
   0  11   5        1.15       -1.28      1.28 o
   1  11   5       20.98       20.34      1.80 o
   2  11   5        2.54        1.29      1.50 o
   3  11   5      403.21      409.30      5.75 o
   4  11   5       30.84       32.71      2.38 o
   5  11   5        2.47       -1.75      1.76 o
   6  11   5        0.77        0.02      1.92 o
   7  11   5       10.99        9.49      2.50 o
   8  11   5      347.96      330.29      7.58 o
   9  11   5       39.20       41.50      5.69 o
  10  11   5       37.79       40.24      5.55 o
  11  11   5       39.95       61.54      5.77 o
  12  11   5       41.54       44.04      4.79 o
  13  11   5        7.72        8.03      3.80 o
  14  11   5       39.16       52.29      5.25 o
  15  11   5       26.49       16.85      4.35 o
  16  11   5        6.04        4.41      5.27 o
  17  11   5        1.35        3.41      5.25 o
 -17  12   5        0.48        0.44      4.36 o
 -16  12   5        8.21       -1.35      3.10 o
 -15  12   5        6.61        4.53      2.61 o
 -14  12   5        7.66        3.71      2.61 o
 -13  12   5        3.64        4.07      2.63 o
 -12  12   5        0.00       -0.91      2.34 o
 -11  12   5       30.17       28.08      5.03 o
 -10  12   5      117.21      121.60      4.64 o
  -9  12   5       33.88       35.90      2.74 o
  -8  12   5       33.14       37.04      2.65 o
  -7  12   5        4.35        3.62      1.97 o
  -6  12   5       14.15        8.45      2.61 o
  -5  12   5        7.56       11.98      2.08 o
  -4  12   5        0.09        0.35      1.47 o
  -3  12   5       38.43       41.29      1.88 o
  -2  12   5       24.92       24.57      1.76 o
  -1  12   5      233.53      217.82      3.82 o
   0  12   5        9.05        6.05      1.53 o
   1  12   5       80.26       82.34      2.70 o
   2  12   5        4.78        3.44      1.62 o
   3  12   5      143.82      146.21      4.19 o
   4  12   5       87.49       83.00      3.17 o
   5  12   5       55.09       51.22      3.04 o
   6  12   5       53.46       59.63      3.79 o
   7  12   5        3.07        1.53      2.51 o
   8  12   5        2.01        5.20      3.05 o
   9  12   5       65.73       57.55      5.48 o
  10  12   5       26.27       31.20      4.82 o
  11  12   5       71.35       76.21      6.12 o
  12  12   5       42.23       50.11      5.06 o
  13  12   5       96.29      111.71      6.57 o
  14  12   5        6.83        2.91      3.78 o
  15  12   5        1.01       -1.83      4.78 o
  16  12   5       48.44       54.61      7.64 o
  17  12   5        5.99       -0.46      6.37 o
 -16  13   5        4.17        1.59      3.78 o
 -15  13   5        8.54        8.49      2.91 o
 -14  13   5        0.00       -2.53      2.53 o
 -13  13   5       20.63       27.63      3.36 o
 -12  13   5        0.46       -2.40      2.40 o
 -11  13   5        4.78        5.08      2.77 o
 -10  13   5        2.10        4.49      2.56 o
  -9  13   5        8.97        6.70      2.37 o
  -8  13   5       28.73       23.87      2.79 o
  -7  13   5       96.33       98.22      4.16 o
  -6  13   5      271.44      277.11      6.34 o
  -5  13   5      216.59      212.54      5.13 o
  -4  13   5      227.26      212.93      3.81 o
  -3  13   5      112.14      139.56      3.38 o
  -2  13   5      198.50      192.64      5.51 o
  -1  13   5        0.11        1.30      1.51 o
   0  13   5        0.13       -1.51      1.51 o
   1  13   5      246.24      234.81      4.70 o
   2  13   5        3.98        2.03      1.77 o
   3  13   5       21.40       17.54      2.14 o
   4  13   5       23.11       26.19      2.45 o
   5  13   5        6.91        4.47      2.09 o
   6  13   5        1.88       -2.15      2.15 o
   7  13   5        1.57        4.13      2.80 o
   8  13   5        8.63       12.66      3.51 o
   9  13   5       12.05       19.54      4.47 o
  10  13   5        1.91       -2.18      3.63 o
  11  13   5        0.00        1.51      3.77 o
  12  13   5       49.97       57.11      5.29 o
  13  13   5       14.41       10.47      4.01 o
  14  13   5       17.03       14.80      4.45 o
  15  13   5        2.66        3.34      4.38 o
  16  13   5       12.10        6.63      5.42 o
 -16  14   5        0.65        0.01      3.05 o
 -15  14   5        2.31        9.23      3.72 o
 -14  14   5       14.86       11.21      3.31 o
 -13  14   5        4.63        3.46      2.93 o
 -12  14   5       36.32       25.77      4.77 o
 -11  14   5       13.06       12.29      3.15 o
 -10  14   5        0.13       -2.91      3.42 o
  -9  14   5        0.08       -0.61      2.43 o
  -8  14   5       27.04       24.67      4.93 o
  -7  14   5       44.48       50.42      3.45 o
  -6  14   5      114.77      101.99      4.63 o
  -5  14   5        0.82        2.48      2.05 o
  -4  14   5        2.44        4.07      1.35 o
  -3  14   5       18.57       26.93      2.37 o
  -2  14   5       15.47       14.21      1.84 o
  -1  14   5       22.14       19.28      2.11 o
   0  14   5       12.86       16.33      2.09 o
   1  14   5       24.35       22.42      2.23 o
   2  14   5       29.08       24.41      2.32 o
   3  14   5       19.70       19.06      2.59 o
   4  14   5        2.04        2.32      2.16 o
   5  14   5       10.09        8.45      2.57 o
   6  14   5       15.95       18.51      3.50 o
   7  14   5        1.32        2.92      2.94 o
   8  14   5        0.55        2.77      3.32 o
   9  14   5       10.70       19.94      4.45 o
  10  14   5        8.22        6.87      3.96 o
  11  14   5        0.53       -3.64      3.64 o
  12  14   5       12.30       10.99      4.03 o
  13  14   5       14.72        8.01      4.04 o
  14  14   5        0.04        2.23      4.05 o
  15  14   5        0.63       -0.19      4.59 o
  16  14   5       11.12        4.98     11.08 o
 -15  15   5        0.00       -0.06      3.03 o
 -14  15   5        8.88       13.59      3.33 o
 -13  15   5        1.24        3.40      3.00 o
 -12  15   5        1.29       -1.20      2.85 o
 -11  15   5        0.44       -1.70      2.92 o
 -10  15   5        6.72       -0.69      2.82 o
  -9  15   5        2.13       -2.42      2.70 o
  -8  15   5        0.65        0.72      2.69 o
  -7  15   5        0.50       -0.18      2.51 o
  -6  15   5       38.20       34.76      3.76 o
  -5  15   5       27.26       26.44      4.24 o
  -4  15   5       74.25       67.72      2.62 o
  -3  15   5       61.72       60.68      2.65 o
  -2  15   5      357.21      342.51      6.38 o
  -1  15   5      182.19      191.05      4.33 o
   0  15   5        0.20       -0.14      1.78 o
   1  15   5        5.51        2.77      1.82 o
   2  15   5        3.62        3.32      1.99 o
   3  15   5        2.73        2.96      2.26 o
   4  15   5        1.12        0.81      2.20 o
   5  15   5        0.34        2.86      2.69 o
   6  15   5        0.11       -1.31      2.90 o
   7  15   5        7.26        2.13      3.01 o
   8  15   5        2.25        4.73      4.04 o
   9  15   5        8.02        6.28      4.19 o
  10  15   5       13.22       13.38      6.49 o
  11  15   5       17.67       15.31      4.18 o
  12  15   5        2.39       -1.05      3.82 o
  13  15   5        2.50       -0.85      4.02 o
  14  15   5       12.78       20.08      4.86 o
  15  15   5        2.65       -5.32      5.32 o
 -14  16   5        2.55        2.95      3.49 o
 -13  16   5        2.04        1.04      3.36 o
 -12  16   5        5.39        2.17      3.36 o
 -11  16   5        2.15       -1.22      2.79 o
 -10  16   5        0.04        1.21      2.90 o
  -9  16   5       26.55       21.18      3.73 o
  -8  16   5       10.37       11.65      3.16 o
  -7  16   5        6.69       -3.44      3.44 o
  -6  16   5        1.64       -0.03      3.24 o
  -5  16   5       23.44       26.89      3.60 o
  -4  16   5       95.12      107.25      3.66 o
  -3  16   5       28.78       37.52      2.39 o
  -2  16   5      131.50      136.09      3.77 o
  -1  16   5        1.16        3.18      1.84 o
   0  16   5        0.81        3.86      2.05 o
   1  16   5        4.14        4.11      2.07 o
   2  16   5       30.67       34.67      3.64 o
   3  16   5       33.44       27.51      2.83 o
   4  16   5       73.63       80.16      5.53 o
   5  16   5        0.19       -1.04      2.74 o
   6  16   5        0.20        0.72      2.97 o
   7  16   5        0.51        2.32      3.41 o
   8  16   5       69.25       64.59      6.12 o
   9  16   5        0.91        1.02      4.14 o
  10  16   5       10.08        3.88      3.88 o
  11  16   5       35.75       42.79      5.25 o
  12  16   5       12.82        9.06      4.26 o
  13  16   5        9.96       13.35      4.45 o
  14  16   5        3.88        1.82      4.80 o
 -13  17   5       10.16        1.39      4.42 o
 -12  17   5        7.41       12.55      4.06 o
 -11  17   5        1.92        5.68      3.64 o
 -10  17   5        2.69       -1.66      2.98 o
  -9  17   5        5.33        8.35      3.21 o
  -8  17   5        3.83        6.40      3.60 o
  -7  17   5        7.65        6.86      3.23 o
  -6  17   5       32.02       31.55      4.16 o
  -5  17   5        1.50        6.36      3.76 o
  -4  17   5        0.02       -0.84      2.90 o
  -3  17   5       30.76       34.24      3.50 o
  -2  17   5       27.69       34.93      2.68 o
  -1  17   5      168.38      182.19      4.76 o
   0  17   5       24.91       34.98      2.84 o
   1  17   5      161.24      164.50      4.92 o
   2  17   5       71.61       69.94      3.77 o
   3  17   5       25.52       25.29      3.33 o
   4  17   5        0.94        1.74      2.90 o
   5  17   5        2.44        1.52      2.92 o
   6  17   5       32.08       31.68      4.97 o
   7  17   5      104.07      107.79      6.47 o
   8  17   5      125.97      135.85      7.04 o
   9  17   5      103.66      111.48      7.57 o
  10  17   5       92.13      106.77      6.78 o
  11  17   5        2.51        1.48      4.04 o
  12  17   5        0.72       -1.96      3.78 o
  13  17   5        0.33       -3.99      3.99 o
  14  17   5        7.54        6.00     12.40 o
 -13  18   5        1.08        1.93      4.26 o
 -12  18   5        0.16       -0.14      3.60 o
 -11  18   5        1.52        2.92      3.68 o
 -10  18   5        3.84        5.05      3.76 o
  -9  18   5        3.66       -0.76      3.49 o
  -8  18   5        0.07        4.79      3.23 o
  -7  18   5        0.34        2.68      3.26 o
  -6  18   5        0.33        4.94      3.20 o
  -5  18   5        0.02        1.31      3.68 o
  -4  18   5        5.62        3.30      3.83 o
  -3  18   5       12.26       11.06      3.19 o
  -2  18   5        8.60        0.49      2.32 o
  -1  18   5        7.84        9.52      2.43 o
   0  18   5        1.78        0.59      2.29 o
   1  18   5        8.05        5.95      2.57 o
   2  18   5       53.78       48.30      3.94 o
   3  18   5       10.35       13.35      3.13 o
   4  18   5        0.61        8.95      3.22 o
   5  18   5        0.20       -1.19      3.32 o
   6  18   5        0.64       -3.29      3.29 o
   7  18   5        8.73        2.54      3.86 o
   8  18   5        0.02       -3.35      3.35 o
   9  18   5       23.95       33.72      5.05 o
  10  18   5        1.71        1.49      4.16 o
  11  18   5       16.65       21.14      5.01 o
  12  18   5        2.26        9.10      4.47 o
  13  18   5       19.99       17.18      5.20 o
 -12  19   5        0.32       -5.02      5.02 o
 -11  19   5        1.43        2.21      3.93 o
 -10  19   5        1.05       -1.04      3.69 o
  -9  19   5        0.19       -1.95      3.50 o
  -8  19   5        1.03        4.29      3.80 o
  -7  19   5       10.34        7.22      4.06 o
  -6  19   5        0.26       -3.01      3.06 o
  -5  19   5        0.34        4.13      3.79 o
  -4  19   5        1.47        1.29      3.87 o
  -3  19   5        3.99       -3.10      3.29 o
  -2  19   5        8.18        9.66      3.05 o
  -1  19   5        0.24        2.21      2.71 o
   0  19   5        2.33       -0.38      2.59 o
   1  19   5        1.39        3.02      2.64 o
   2  19   5        0.08       -0.10      2.83 o
   3  19   5       77.13       79.93      5.33 o
   4  19   5        8.71        4.40      3.61 o
   5  19   5       46.67       47.62      5.32 o
   6  19   5        2.17        6.26      3.91 o
   7  19   5        1.05       -0.50      3.80 o
   8  19   5       16.07       16.77      4.56 o
   9  19   5        1.03       -3.38      3.38 o
  10  19   5        1.09       -3.30      3.30 o
  11  19   5        0.59        5.99      4.56 o
  12  19   5       21.44       32.74      7.43 o
 -10  20   5        2.12       -3.82      3.82 o
  -9  20   5       10.93       14.49      4.61 o
  -8  20   5        0.75       -3.50      4.11 o
  -7  20   5        5.37       -3.78      3.78 o
  -6  20   5        0.83       -3.71      3.71 o
  -5  20   5        0.81       -0.35      4.99 o
  -4  20   5        0.51        0.00      3.83 o
  -3  20   5        9.77        7.90      3.82 o
  -2  20   5        0.17        1.28      3.53 o
  -1  20   5        0.14       -3.35      3.35 o
   0  20   5        0.20       -2.20      3.05 o
   1  20   5        2.92        5.46      3.42 o
   2  20   5        2.46        8.86      4.33 o
   3  20   5       42.14       33.45      4.82 o
   4  20   5        0.09       -0.04      3.80 o
   5  20   5        5.42        1.08      3.76 o
   6  20   5        9.51        6.25      4.04 o
   7  20   5       21.55       25.45      4.88 o
   8  20   5       28.72       36.64      4.82 o
   9  20   5       37.89       36.90      4.98 o
  10  20   5        0.47       -3.76      3.76 o
  -9  21   5        2.19       -3.57      3.95 o
  -8  21   5        0.70        0.07      5.69 o
  -7  21   5        4.65        4.25      4.27 o
  -6  21   5        1.42        4.59      4.24 o
  -5  21   5        4.54       -0.07      4.16 o
  -4  21   5        7.23        8.82      4.82 o
  -3  21   5        5.80       -1.09      4.66 o
  -2  21   5        0.05       -0.94      3.91 o
  -1  21   5        0.01       -3.46      3.46 o
   0  21   5        6.74       11.20      4.18 o
   1  21   5       14.13       21.23      4.66 o
   2  21   5        5.51       -2.07      3.78 o
   3  21   5       40.72       31.31      7.81 o
   4  21   5       15.44       18.83      4.60 o
   5  21   5        1.31        4.44      3.98 o
   6  21   5        1.39       -2.88      3.94 o
   7  21   5        5.52        6.04      4.24 o
   8  21   5        7.72       14.41      4.39 o
   9  21   5        1.06        3.64      3.97 o
  -7  22   5       23.16       20.11      5.60 o
  -6  22   5        4.43        1.75      5.54 o
  -5  22   5        0.73       -2.69      4.70 o
  -4  22   5        5.11        4.21      7.93 o
  -3  22   5        3.25       -4.98      4.98 o
  -2  22   5        0.00       -3.87      3.87 o
  -1  22   5        0.01       -2.54      4.36 o
   0  22   5        0.31       -1.22      3.87 o
   1  22   5        0.40       -2.37      4.01 o
   2  22   5        6.31        2.35      4.65 o
   3  22   5        0.40       -3.62      3.62 o
   4  22   5        0.00       -0.53      4.06 o
   5  22   5        6.92       13.29      5.24 o
   6  22   5        0.44       -3.93      3.93 o
   7  22   5        1.35        1.87      3.89 o
  -5  23   5        5.08        4.51      5.67 o
  -4  23   5        9.95        8.62      5.77 o
  -3  23   5        2.48       -3.22      5.64 o
  -2  23   5       10.76       13.97      6.77 o
  -1  23   5        0.01        1.13      4.68 o
   0  23   5        2.81        0.33      4.63 o
   1  23   5        9.42       17.90      4.86 o
   2  23   5        0.42        3.20      4.25 o
   3  23   5        1.12       -0.14      4.83 o
   4  23   5       26.01       26.96      5.31 o
   5  23   5        3.74        6.87      5.16 o
 -18   0   6       21.76       27.64     11.89 o
 -16   0   6        2.16       -1.02      8.03 o
 -14   0   6        0.78        8.77      5.84 o
 -12   0   6       78.83       55.08      3.31 o
 -10   0   6       17.31       12.28      2.41 o
  -8   0   6        2.57       -0.34      3.66 o
  -6   0   6       36.20       30.79      2.85 o
  -4   0   6      138.40      142.12      4.17 o
  -2   0   6      166.51      169.46      3.78 o
   0   0   6       10.91       17.47      1.86 o
   2   0   6     2033.86     2031.93     23.87 o
   4   0   6     2016.97     1949.21     23.36 o
   6   0   6     5716.21     5653.91     60.66 o
   8   0   6      414.97      446.70     15.54 o
  10   0   6       53.49       58.77      6.34 o
  12   0   6        7.14        2.53      4.33 o
  14   0   6        3.09        3.78      6.63 o
  16   0   6       11.89       14.70      6.54 o
  18   0   6        0.23       -1.75      7.57 o
 -18   1   6        1.07       -0.16      6.24 o
 -17   1   6        0.26       -1.86      6.02 o
 -16   1   6        4.50       -4.86      5.98 o
 -15   1   6       54.92       78.62      7.13 o
 -14   1   6        5.99       13.04      3.82 o
 -13   1   6        9.19        8.47      2.14 o
 -12   1   6        0.18       -1.47      1.47 o
 -11   1   6        9.80        5.14      1.52 o
 -10   1   6       19.89       22.19      2.04 o
  -9   1   6       91.99       85.99      2.76 o
  -8   1   6       41.31       38.82      2.13 o
  -7   1   6        0.24       -0.95      1.40 o
  -6   1   6        1.00        2.02      1.39 o
  -5   1   6        0.24        0.99      1.27 o
  -4   1   6       14.09       14.03      1.42 o
  -3   1   6       27.93       29.65      1.75 o
  -2   1   6      352.45      338.01      4.41 o
  -1   1   6       13.28       15.44      1.28 o
   0   1   6       59.13       61.39      2.21 o
   1   1   6        8.31       11.71      1.34 o
   2   1   6      980.07      906.14      8.55 o
   3   1   6      406.54      409.48      5.34 o
   4   1   6       30.97       34.49      2.10 o
   5   1   6        1.87       10.68      2.02 o
   6   1   6     1791.19     1771.40     16.86 o
   7   1   6       52.04       53.58      2.88 o
   8   1   6        0.67       -1.98      1.98 o
   9   1   6       58.19       68.28      3.69 o
  10   1   6      165.89      157.63      7.33 o
  11   1   6       45.14       47.40      4.20 o
  12   1   6       49.77       48.08      4.34 o
  13   1   6       15.49       15.95      4.44 o
  14   1   6        0.12       -0.93      3.00 o
  15   1   6       14.85        8.26      3.44 o
  16   1   6        6.03        4.31      3.67 o
  17   1   6        1.06       -3.79      4.75 o
  18   1   6        0.41       -4.91      4.91 o
 -18   2   6        0.45       -0.52      6.56 o
 -17   2   6       18.90       29.37     11.69 o
 -16   2   6        0.05        0.77      6.81 o
 -15   2   6        4.48        7.46      3.05 o
 -14   2   6        5.82        7.05      2.64 o
 -13   2   6        7.74       10.31      2.19 o
 -12   2   6       22.41       18.72      1.83 o
 -11   2   6       11.29       17.21      1.77 o
 -10   2   6       11.01       10.51      2.73 o
  -9   2   6       79.32       79.28      4.14 o
  -8   2   6       25.39       22.53      2.05 o
  -7   2   6       23.41       25.17      1.92 o
  -6   2   6        2.16        1.10      1.44 o
  -5   2   6        0.01       -1.22      1.22 o
  -4   2   6        0.76        0.92      1.18 o
  -3   2   6      326.77      368.70      5.00 o
  -2   2   6        2.72       -0.91      0.91 o
  -1   2   6       45.08       45.66      1.57 o
   0   2   6       18.85       17.80      1.38 o
   1   2   6       19.89       14.96      1.54 o
   2   2   6      200.04      188.86      3.64 o
   3   2   6      202.09      219.53      3.98 o
   4   2   6        2.48       -1.49      1.49 o
   5   2   6      591.47      579.46      7.47 o
   6   2   6       73.78       76.87      4.74 o
   7   2   6      142.55      150.64      4.34 o
   8   2   6      117.01      117.80      4.00 o
   9   2   6        7.38        6.65      2.44 o
  10   2   6       20.12       15.99      3.40 o
  11   2   6        3.76        2.20      3.74 o
  12   2   6        8.43        8.69      3.93 o
  13   2   6       16.43       14.71      3.85 o
  14   2   6       17.63       15.61      3.85 o
  15   2   6        0.18       -3.33      3.33 o
  16   2   6       15.65       12.79      3.75 o
  17   2   6        0.15        2.96      4.07 o
  18   2   6        3.42        2.79      4.38 o
 -18   3   6        0.04        1.69      6.57 o
 -17   3   6        7.60        7.99      6.82 o
 -16   3   6       10.54        8.82      4.26 o
 -15   3   6       23.14       23.37      4.34 o
 -14   3   6       16.79       19.84      2.81 o
 -13   3   6       40.51       36.97      3.72 o
 -12   3   6       90.90       85.37      2.97 o
 -11   3   6      174.25      164.40      3.68 o
 -10   3   6      354.85      345.00      6.41 o
  -9   3   6       33.05       42.46      2.29 o
  -8   3   6        3.24        1.86      1.62 o
  -7   3   6        2.33        0.40      1.62 o
  -6   3   6        0.23       -1.07      1.41 o
  -5   3   6       23.76       26.08      1.81 o
  -4   3   6       41.68       43.99      1.86 o
  -3   3   6        3.57        4.31      1.51 o
  -2   3   6      362.16      362.46      4.15 o
  -1   3   6      465.36      474.15      4.92 o
   0   3   6      120.93      131.64      2.68 o
   1   3   6       23.81       19.23      1.62 o
   2   3   6       55.31       52.32      2.24 o
   3   3   6        0.12       -1.34      1.34 o
   4   3   6      104.91       98.56      3.01 o
   5   3   6      128.29      111.41      3.55 o
   6   3   6       23.68       16.46      3.90 o
   7   3   6      438.51      435.85      7.18 o
   8   3   6       17.81       18.26      2.71 o
   9   3   6        0.63        0.58      2.25 o
  10   3   6       77.54       82.13      4.90 o
  11   3   6        2.56       -1.01      3.12 o
  12   3   6       37.00       36.15      4.97 o
  13   3   6        5.23       10.24      3.61 o
  14   3   6        2.38       -0.21      2.89 o
  15   3   6        0.04       -3.02      3.02 o
  16   3   6       21.27       25.62      4.10 o
  17   3   6       13.79       15.26      4.83 o
  18   3   6       69.17       91.24      7.53 o
 -18   4   6        4.79        4.33      2.94 o
 -17   4   6        4.16        6.29      2.97 o
 -16   4   6       23.84       27.76      3.49 o
 -15   4   6       10.51        7.13      2.70 o
 -14   4   6       40.13       42.87      2.83 o
 -13   4   6        7.95       12.78      2.39 o
 -12   4   6       37.74       28.16      1.87 o
 -11   4   6        0.00       -0.26      1.59 o
 -10   4   6       44.23       44.33      2.92 o
  -9   4   6      204.33      212.59      4.80 o
  -8   4   6      358.34      369.54      5.84 o
  -7   4   6       68.31       68.94      2.68 o
  -6   4   6        9.07        5.05      1.63 o
  -5   4   6       57.89       59.81      2.59 o
  -4   4   6       34.89       35.64      1.96 o
  -3   4   6       72.02       75.21      2.34 o
  -2   4   6        1.13        2.65      0.92 o
  -1   4   6       13.09       15.60      1.35 o
   0   4   6        0.48       -0.45      1.20 o
   1   4   6        4.33        0.82      1.29 o
   2   4   6      290.17      277.10      4.38 o
   3   4   6       49.91       42.23      2.24 o
   4   4   6      136.82      137.07      3.48 o
   5   4   6      299.22      263.21      4.89 o
   6   4   6       12.13        4.75      1.99 o
   7   4   6      133.72      143.26      4.28 o
   8   4   6      185.61      187.44      5.64 o
   9   4   6      130.44      135.00      6.27 o
  10   4   6        2.55        3.23      3.17 o
  11   4   6       22.06       23.01      4.13 o
  12   4   6        6.08       -2.04      3.28 o
  13   4   6       56.11       57.04      4.50 o
  14   4   6        0.48        2.17      3.13 o
  15   4   6       22.67       22.82      3.92 o
  16   4   6       99.83       99.50      5.84 o
  17   4   6        2.29        0.63      4.24 o
  18   4   6       22.85       15.67     11.88 o
 -18   5   6        4.15        5.46      3.86 o
 -17   5   6        0.48       -1.28      2.55 o
 -16   5   6        0.41        1.86      2.41 o
 -15   5   6       25.23       27.74      2.78 o
 -14   5   6        8.29        7.46      2.31 o
 -13   5   6        9.77       13.56      2.57 o
 -12   5   6       44.64       47.01      3.07 o
 -11   5   6       12.56       16.55      1.83 o
 -10   5   6       38.43       46.36      2.44 o
  -9   5   6       15.28       15.18      2.30 o
  -8   5   6        0.46       -0.43      1.58 o
  -7   5   6       60.02       71.38      2.77 o
  -6   5   6        2.61        2.90      1.60 o
  -5   5   6       65.80       73.24      2.74 o
  -4   5   6       42.17       39.87      2.01 o
  -3   5   6       75.16       72.98      2.48 o
  -2   5   6        0.01       -0.43      0.81 o
  -1   5   6      113.21      116.20      2.69 o
   0   5   6       32.28       37.30      2.02 o
   1   5   6       44.71       42.07      2.16 o
   2   5   6      172.74      182.49      3.88 o
   3   5   6        8.54        4.20      1.67 o
   4   5   6      391.71      395.59      6.16 o
   5   5   6       91.84       86.73      3.80 o
   6   5   6       27.17       22.86      2.44 o
   7   5   6       22.25       21.88      2.64 o
   8   5   6        5.17       -0.66      2.47 o
   9   5   6        3.63        0.62      3.30 o
  10   5   6      149.21      158.47      6.11 o
  11   5   6       35.40       30.01      4.14 o
  12   5   6        3.31        6.60      2.95 o
  13   5   6        0.00       -2.73      2.73 o
  14   5   6       18.21       18.30      3.60 o
  15   5   6        0.68        4.77      3.33 o
  16   5   6        0.03        1.11      3.65 o
  17   5   6       11.21       17.48      6.29 o
  18   5   6        8.94       14.14      7.21 o
 -17   6   6        4.47        8.01      2.76 o
 -16   6   6       20.30       21.82      2.77 o
 -15   6   6        0.72        0.02      2.28 o
 -14   6   6       16.95       12.50      2.63 o
 -13   6   6        6.94        7.74      2.15 o
 -12   6   6       22.07       27.33      2.15 o
 -11   6   6        4.20        4.04      1.63 o
 -10   6   6       28.34       25.96      2.36 o
  -9   6   6       59.32       59.11      3.53 o
  -8   6   6       40.38       46.65      2.61 o
  -7   6   6       37.93       40.02      2.25 o
  -6   6   6        9.21        8.64      1.79 o
  -5   6   6       78.23       68.88      2.57 o
  -4   6   6        2.61        3.96      1.41 o
  -3   6   6       12.88        9.39      1.67 o
  -2   6   6       11.55       11.61      1.19 o
  -1   6   6       10.94       12.41      1.41 o
   0   6   6        0.52       -0.12      1.27 o
   1   6   6        5.30        5.63      1.47 o
   2   6   6        4.42        1.77      1.49 o
   3   6   6      134.96      130.32      3.36 o
   4   6   6      231.04      217.60      4.34 o
   5   6   6      251.34      251.80      4.84 o
   6   6   6        2.10       -0.17      1.79 o
   7   6   6        2.32       -1.93      1.93 o
   8   6   6        7.58        3.10      2.28 o
   9   6   6        0.42       -2.64      2.64 o
  10   6   6       15.57       12.30      3.51 o
  11   6   6        2.04        3.95      3.30 o
  12   6   6       15.27       11.09      3.12 o
  13   6   6        2.51        2.97      3.24 o
  14   6   6       21.47       17.02      3.92 o
  15   6   6        5.01        1.19      3.73 o
  16   6   6       14.61       10.26      4.29 o
  17   6   6       25.85       27.08      6.81 o
 -17   7   6        4.37        7.87      3.08 o
 -16   7   6        0.03       -2.54      2.54 o
 -15   7   6        0.45       -2.54      2.71 o
 -14   7   6        9.90       11.42      2.60 o
 -13   7   6       11.79        7.73      2.23 o
 -12   7   6        5.91       12.26      1.99 o
 -11   7   6       97.28      109.60      3.44 o
 -10   7   6        4.66        3.13      1.63 o
  -9   7   6        4.08        3.19      1.69 o
  -8   7   6       52.01       56.58      2.67 o
  -7   7   6       11.07        9.12      1.75 o
  -6   7   6        5.76        1.03      1.56 o
  -5   7   6      109.00       99.39      3.39 o
  -4   7   6      123.75      142.65      4.08 o
  -3   7   6       16.09       14.94      1.92 o
  -2   7   6      311.01      302.90      4.15 o
  -1   7   6       12.96        8.96      1.41 o
   0   7   6        7.85       12.41      1.56 o
   1   7   6       92.72       97.55      2.83 o
   2   7   6       70.11       72.35      2.65 o
   3   7   6      219.15      212.07      4.23 o
   4   7   6       36.56       37.32      2.34 o
   5   7   6       61.83       69.62      3.04 o
   6   7   6        8.39        3.22      1.89 o
   7   7   6       89.02       89.73      3.83 o
   8   7   6       54.32       51.66      3.39 o
   9   7   6        4.55        2.49      2.79 o
  10   7   6        2.42        3.05      3.22 o
  11   7   6        7.33        7.28      3.35 o
  12   7   6       16.43       14.91      3.67 o
  13   7   6        7.93        7.23      3.52 o
  14   7   6        6.77        5.17      3.85 o
  15   7   6        1.99       -3.37      3.37 o
  16   7   6        4.59        4.50      4.02 o
  17   7   6        0.40       -2.30      4.95 o
 -17   8   6        0.01       -5.00      5.00 o
 -16   8   6        5.10        7.59      3.85 o
 -15   8   6        7.94        5.74      3.77 o
 -14   8   6        1.26       -0.62      2.41 o
 -13   8   6       10.08       13.40      2.26 o
 -12   8   6        1.69       -0.40      2.07 o
 -11   8   6        1.03        0.96      1.88 o
 -10   8   6        8.81       13.95      1.95 o
  -9   8   6        0.02       -1.57      1.57 o
  -8   8   6       17.44       15.46      2.20 o
  -7   8   6       43.14       47.96      2.65 o
  -6   8   6        1.19        0.16      1.91 o
  -5   8   6       13.01        9.71      1.93 o
  -4   8   6       62.22       59.75      3.15 o
  -3   8   6       19.07       14.73      1.58 o
  -2   8   6      146.14      139.42      2.85 o
  -1   8   6       17.01       21.39      1.83 o
   0   8   6      102.95      110.87      2.87 o
   1   8   6        0.80       -1.73      1.75 o
   2   8   6       90.39       75.18      2.76 o
   3   8   6      155.27      159.44      4.01 o
   4   8   6      255.83      220.55      5.00 o
   5   8   6       36.56       39.13      2.62 o
   6   8   6       34.78       23.36      2.51 o
   7   8   6        9.97        9.25      2.40 o
   8   8   6       16.46       12.82      3.20 o
   9   8   6      157.20      152.65      6.51 o
  10   8   6        0.05        1.19      3.05 o
  11   8   6        1.29       -2.68      2.68 o
  12   8   6       10.37       10.66      4.02 o
  13   8   6        5.57        8.75      4.36 o
  14   8   6        6.35        6.79      4.01 o
  15   8   6        0.36       -2.15      3.94 o
  16   8   6        0.14       -1.77      4.51 o
  17   8   6        0.61       -1.67      5.43 o
 -17   9   6        0.09       -7.72      7.72 o
 -16   9   6        1.11       -0.39      4.16 o
 -15   9   6        0.35       -3.83      3.83 o
 -14   9   6       12.76       10.50      3.17 o
 -13   9   6        0.73        1.81      2.27 o
 -12   9   6        4.61        6.40      2.44 o
 -11   9   6        0.66       -2.04      2.04 o
 -10   9   6        4.58        5.02      2.26 o
  -9   9   6        3.64       -0.95      1.90 o
  -8   9   6        2.39        1.20      1.97 o
  -7   9   6        1.31        2.42      1.92 o
  -6   9   6       35.62       37.59      2.87 o
  -5   9   6        1.08       -1.35      1.80 o
  -4   9   6        3.16       -0.35      1.95 o
  -3   9   6       89.12       93.29      2.85 o
  -2   9   6      171.25      154.62      3.07 o
  -1   9   6      101.18      109.80      3.78 o
   0   9   6        9.44        4.82      1.48 o
   1   9   6      435.25      421.95      5.79 o
   2   9   6      320.89      299.46      5.35 o
   3   9   6       65.66       60.66      2.84 o
   4   9   6       14.96       13.62      2.08 o
   5   9   6        2.30        2.43      1.82 o
   6   9   6      234.92      221.51      5.50 o
   7   9   6       83.41       78.13      3.86 o
   8   9   6       23.65       19.18      3.71 o
   9   9   6        0.25        4.70      3.24 o
  10   9   6       70.08       62.28      6.67 o
  11   9   6        5.99        6.88      4.03 o
  12   9   6        0.26       -2.98      3.85 o
  13   9   6        3.98       -0.41      4.15 o
  14   9   6        0.30        0.64      3.70 o
  15   9   6        2.00       -2.04      3.93 o
  16   9   6        1.48       -2.09      4.40 o
  17   9   6        4.40        4.42      7.36 o
 -16  10   6        0.00        1.25      4.33 o
 -15  10   6       22.51       24.79      3.72 o
 -14  10   6        0.59        2.92      2.82 o
 -13  10   6        3.56        2.42      2.84 o
 -12  10   6        5.37        6.54      2.49 o
 -11  10   6        0.20        1.66      2.45 o
 -10  10   6        9.76        9.72      2.52 o
  -9  10   6       14.75       14.78      2.51 o
  -8  10   6       12.86        7.86      2.86 o
  -7  10   6      123.38      136.51      4.33 o
  -6  10   6       14.39       10.58      2.35 o
  -5  10   6       25.14       18.72      2.40 o
  -4  10   6        0.24       -0.51      1.87 o
  -3  10   6        0.04       -0.12      1.56 o
  -2  10   6        2.57        0.88      1.28 o
  -1  10   6      104.30      117.78      2.98 o
   0  10   6       15.40       17.44      1.82 o
   1  10   6       39.37       37.06      2.30 o
   2  10   6      327.71      301.18      5.19 o
   3  10   6        0.15       -0.97      1.66 o
   4  10   6      101.90       81.79      3.25 o
   5  10   6        0.00       -0.06      1.93 o
   6  10   6      312.86      280.54      6.21 o
   7  10   6       14.76       14.87      3.07 o
   8  10   6       22.95       16.04      3.68 o
   9  10   6        0.23       -0.63      3.05 o
  10  10   6        1.11        2.90      3.48 o
  11  10   6        0.59        1.16      3.66 o
  12  10   6       17.00       12.69      4.58 o
  13  10   6       31.36       14.47      4.77 o
  14  10   6        4.37        6.20      4.07 o
  15  10   6        2.52       -0.16      4.65 o
  16  10   6        4.25       -3.40      7.33 o
 -16  11   6        0.79       -1.58      6.15 o
 -15  11   6       15.15       15.55      3.72 o
 -14  11   6       10.77       20.16      2.93 o
 -13  11   6        1.55        0.29      2.95 o
 -12  11   6        0.00       -1.23      2.34 o
 -11  11   6        0.23        3.41      2.48 o
 -10  11   6       30.74       29.26      3.34 o
  -9  11   6        0.25        0.40      2.32 o
  -8  11   6       18.71       20.73      2.93 o
  -7  11   6       26.85       36.45      3.14 o
  -6  11   6        2.81       -0.22      2.31 o
  -5  11   6       53.15       58.29      3.49 o
  -4  11   6      187.94      198.54      6.06 o
  -3  11   6      129.58      138.49      3.85 o
  -2  11   6      118.46      121.89      3.08 o
  -1  11   6        0.05       -1.47      1.47 o
   0  11   6       86.64       68.90      2.72 o
   1  11   6       17.59       17.08      2.00 o
   2  11   6        0.14       -1.65      1.65 o
   3  11   6        1.43        1.83      1.72 o
   4  11   6        1.72        1.20      2.08 o
   5  11   6       11.51        9.53      2.25 o
   6  11   6       43.00       36.94      3.29 o
   7  11   6        1.57       -0.28      2.88 o
   8  11   6       17.39       16.55      3.72 o
   9  11   6       53.39       58.02      5.05 o
  10  11   6        1.36        2.79      3.80 o
  11  11   6        0.01       -0.65      4.04 o
  12  11   6       25.33       28.51      6.89 o
  13  11   6        0.06       -1.02      3.74 o
  14  11   6        8.32       15.55      4.57 o
  15  11   6        0.24        5.56      4.38 o
  16  11   6       21.71       17.24      8.22 o
 -15  12   6        0.13       -0.15      3.13 o
 -14  12   6        0.35       -2.16      2.58 o
 -13  12   6        6.44        5.42      2.75 o
 -12  12   6       27.44       34.18      3.91 o
 -11  12   6        0.13        1.82      2.51 o
 -10  12   6        0.07       -2.41      2.41 o
  -9  12   6        0.04       -2.34      2.34 o
  -8  12   6        1.90       -2.28      2.28 o
  -7  12   6       65.51       56.51      3.85 o
  -6  12   6       55.05       54.33      3.81 o
  -5  12   6       78.32       73.15      5.09 o
  -4  12   6       30.90       30.37      2.29 o
  -3  12   6       10.17       11.49      1.68 o
  -2  12   6        7.89        6.01      1.65 o
  -1  12   6        7.27        2.76      1.62 o
   0  12   6       57.58       50.92      2.57 o
   1  12   6        0.00       -0.34      1.66 o
   2  12   6        1.41       -0.46      1.72 o
   3  12   6        2.44        0.94      1.79 o
   4  12   6       34.41       36.30      2.66 o
   5  12   6       10.33        7.74      2.55 o
   6  12   6       39.11       40.72      3.77 o
   7  12   6        0.68       -2.83      2.83 o
   8  12   6        2.36        0.96      3.10 o
   9  12   6        0.34        3.38      3.99 o
  10  12   6        0.83        3.81      4.12 o
  11  12   6        0.26       -3.76      3.76 o
  12  12   6        7.24        7.57      5.66 o
  13  12   6       16.48       13.36      4.60 o
  14  12   6       18.96       15.51      4.65 o
  15  12   6        3.65        1.39      4.42 o
 -15  13   6        1.06        0.47      3.72 o
 -14  13   6        0.77       -1.41      2.69 o
 -13  13   6        0.04        1.78      2.87 o
 -12  13   6        4.14        4.42      2.67 o
 -11  13   6        0.20        0.92      2.61 o
 -10  13   6        9.06        5.58      3.19 o
  -9  13   6       60.63       52.96      5.02 o
  -8  13   6       16.03       13.95      3.47 o
  -7  13   6       41.30       35.13      3.49 o
  -6  13   6       96.98      117.40      5.30 o
  -5  13   6        5.19        9.20      2.78 o
  -4  13   6       23.43       29.22      3.36 o
  -3  13   6       13.44       13.14      1.84 o
  -2  13   6       28.85       30.83      2.17 o
  -1  13   6        3.28        2.55      1.76 o
   0  13   6       38.53       45.50      2.51 o
   1  13   6       65.05       62.84      2.83 o
   2  13   6       20.17       20.08      2.19 o
   3  13   6        0.02        2.33      2.08 o
   4  13   6        1.88        2.42      2.14 o
   5  13   6        7.57        7.75      2.91 o
   6  13   6        0.91       -2.21      3.03 o
   7  13   6       25.84       22.72      4.85 o
   8  13   6        3.98        1.35      3.23 o
   9  13   6        0.78       -4.53      4.83 o
  10  13   6       46.63       53.44      6.00 o
  11  13   6        0.07       -2.08      4.08 o
  12  13   6        6.75        8.03      4.61 o
  13  13   6        9.28        3.34      4.20 o
  14  13   6       20.30       26.89      6.95 o
  15  13   6        5.99       -5.66      5.66 o
 -14  14   6        1.08       -2.10      2.85 o
 -13  14   6        4.95        4.54      3.01 o
 -12  14   6        5.38        4.42      2.93 o
 -11  14   6        0.57        1.26      2.69 o
 -10  14   6        3.85        1.21      2.79 o
  -9  14   6        0.77       -0.83      2.68 o
  -8  14   6        1.48        2.74      2.77 o
  -7  14   6       13.13        9.40      2.86 o
  -6  14   6        7.84        4.75      2.98 o
  -5  14   6        0.44       -2.60      2.60 o
  -4  14   6       16.53       13.44      3.08 o
  -3  14   6        1.20        3.34      2.69 o
  -2  14   6        6.52        5.68      1.96 o
  -1  14   6        6.82        6.61      1.89 o
   0  14   6        7.19        6.10      1.90 o
   1  14   6        0.29        2.13      1.82 o
   2  14   6       53.30       53.48      3.14 o
   3  14   6        0.04        0.18      2.26 o
   4  14   6        9.37        8.52      2.71 o
   5  14   6       33.07       41.80      3.90 o
   6  14   6       33.37       40.91      4.53 o
   7  14   6       45.19       56.01      4.99 o
   8  14   6       58.10       62.65      6.20 o
   9  14   6       16.91       13.77      4.63 o
  10  14   6        0.89       -3.88      3.88 o
  11  14   6       30.65       31.50      5.79 o
  12  14   6        0.10        2.14      4.29 o
  13  14   6       10.22        1.99      4.41 o
  14  14   6       17.54       17.65      5.61 o
 -13  15   6        0.99        2.87      3.81 o
 -12  15   6        3.75        7.34      4.35 o
 -11  15   6        0.63       -2.68      2.89 o
 -10  15   6       10.85        9.66      3.38 o
  -9  15   6        0.16       -2.59      2.59 o
  -8  15   6        0.16       -2.12      2.68 o
  -7  15   6       10.11        5.61      3.13 o
  -6  15   6        4.22        3.60      2.94 o
  -5  15   6       29.06       30.80      4.18 o
  -4  15   6        0.25        2.18      2.99 o
  -3  15   6       31.27       33.32      4.02 o
  -2  15   6        4.85        4.13      2.17 o
  -1  15   6       21.33       25.24      2.57 o
   0  15   6       28.77       27.91      2.52 o
   1  15   6       24.95       26.32      2.69 o
   2  15   6        5.53        4.88      2.60 o
   3  15   6       17.47       14.97      2.92 o
   4  15   6        1.61       -1.12      2.84 o
   5  15   6        0.41       -2.48      3.12 o
   6  15   6        0.35        0.80      3.27 o
   7  15   6        1.39        2.00      4.25 o
   8  15   6       15.42       14.78      4.80 o
   9  15   6        6.01        3.24      4.49 o
  10  15   6       13.97       19.59      5.44 o
  11  15   6        5.91        6.20      8.29 o
  12  15   6        0.02        2.14      4.38 o
  13  15   6        2.48        0.42      4.44 o
 -12  16   6       11.97        9.76      3.53 o
 -11  16   6        1.33        1.92      3.17 o
 -10  16   6        0.05        1.13      3.18 o
  -9  16   6        3.05        3.17      3.19 o
  -8  16   6        5.65        4.27      3.04 o
  -7  16   6        0.57        0.99      2.95 o
  -6  16   6        0.61       -2.17      3.10 o
  -5  16   6       10.42        6.44      3.52 o
  -4  16   6        5.78        8.67      3.58 o
  -3  16   6        1.49        2.42      4.11 o
  -2  16   6       12.71       13.24      2.81 o
  -1  16   6       64.87       78.39      4.07 o
   0  16   6       57.62       59.06      3.91 o
   1  16   6      103.95      112.91      4.50 o
   2  16   6       52.80       65.39      3.92 o
   3  16   6       23.75       29.02      3.46 o
   4  16   6       24.30       23.10      3.64 o
   5  16   6       18.77       22.39      4.06 o
   6  16   6        1.60        3.99      4.37 o
   7  16   6       31.82       37.43      5.63 o
   8  16   6       27.55       28.14      5.58 o
   9  16   6       20.09       35.59      5.80 o
  10  16   6        2.26        9.47      5.02 o
  11  16   6        2.93        5.49      4.82 o
  12  16   6        0.04       -4.29      4.29 o
 -11  17   6        0.05       -3.00      3.00 o
 -10  17   6        0.13       -1.00      3.06 o
  -9  17   6        0.82       -0.11      3.22 o
  -8  17   6        4.80        0.70      3.17 o
  -7  17   6        0.28        1.08      3.20 o
  -6  17   6        0.44       -0.36      3.96 o
  -5  17   6        4.37        5.22      3.60 o
  -4  17   6        8.95        9.19      4.33 o
  -3  17   6       29.46       21.94      4.79 o
  -2  17   6       26.63       35.67      4.59 o
  -1  17   6       10.80        5.99      3.13 o
   0  17   6       34.78       41.59      4.24 o
   1  17   6        0.14       -3.02      3.02 o
   2  17   6       15.36       18.18      3.28 o
   3  17   6        1.72        4.73      3.23 o
   4  17   6        0.22        1.34      4.36 o
   5  17   6       23.92       25.10      5.15 o
   6  17   6       43.84       49.89      6.16 o
   7  17   6       35.68       54.31      9.17 o
   8  17   6        2.03        5.15      4.73 o
   9  17   6        0.88        0.20      4.62 o
  10  17   6        6.89        4.79      5.04 o
  11  17   6        0.57        2.78      4.41 o
 -10  18   6        0.67       -1.05      3.65 o
  -9  18   6        1.04        1.02      3.22 o
  -8  18   6        0.00        1.21      3.44 o
  -7  18   6        0.01        4.53      3.27 o
  -6  18   6        1.44        3.84      3.53 o
  -5  18   6        6.23        2.85      4.10 o
  -4  18   6        0.07        0.10      4.13 o
  -3  18   6       13.03        1.99      5.06 o
  -2  18   6       15.37       10.73      5.25 o
  -1  18   6        0.13        1.09      3.80 o
   0  18   6       42.72       45.84      5.11 o
   1  18   6        7.62        7.99      4.61 o
   2  18   6       21.30       21.59      4.39 o
   3  18   6        3.54        4.97      3.28 o
   4  18   6       48.50       65.99      7.50 o
   5  18   6        3.08        5.69      5.59 o
   6  18   6       71.51       67.41      6.79 o
   7  18   6        0.09       -4.20      4.20 o
   8  18   6       13.12       10.62      5.20 o
   9  18   6       27.05       38.13      6.34 o
  10  18   6       11.52       11.03      5.32 o
  -9  19   6        1.30       -0.29      4.37 o
  -8  19   6        2.49       11.58      4.83 o
  -7  19   6        0.18        4.02      3.57 o
  -6  19   6        5.09        1.97      3.67 o
  -5  19   6        0.62       -3.38      3.81 o
  -4  19   6        0.31        0.91      4.34 o
  -3  19   6        4.56        0.57      4.29 o
  -2  19   6       27.63       24.83      5.87 o
  -1  19   6       11.04       10.01      4.87 o
   0  19   6       41.94       52.80      6.98 o
   1  19   6        9.74       11.17      4.58 o
   2  19   6       24.50       27.93      5.72 o
   3  19   6        0.00       -1.88      4.20 o
   4  19   6        0.01       -2.10      4.56 o
   5  19   6        0.42       -0.94      4.57 o
   6  19   6       45.07       46.68      6.37 o
   7  19   6        3.72       -4.46      4.46 o
   8  19   6       12.73       20.97      5.64 o
   9  19   6        3.24        2.87      4.97 o
  -8  20   6        2.01        6.91      8.23 o
  -7  20   6        0.54        5.42      4.41 o
  -6  20   6        0.61       -0.22      4.36 o
  -5  20   6        0.10       -0.44      4.30 o
  -4  20   6       10.15        0.18      4.42 o
  -3  20   6        4.12        2.27      4.88 o
  -2  20   6       24.36       23.80      9.71 o
  -1  20   6       16.97       13.76      6.96 o
   0  20   6       31.75       32.48      6.46 o
   1  20   6        1.17        5.24      5.50 o
   2  20   6       15.75       22.34      5.37 o
   3  20   6       17.84       17.03      5.34 o
   4  20   6        7.73        2.12      4.76 o
   5  20   6        3.75        6.90      4.97 o
   6  20   6        1.62        3.64      4.90 o
   7  20   6        0.82       -0.86      5.78 o
   8  20   6        0.21       -3.05      9.66 o
  -5  21   6        0.98        1.08      4.97 o
  -4  21   6        0.49       -0.70      6.59 o
  -3  21   6        2.62       17.38      6.63 o
  -2  21   6        1.70        2.87      7.22 o
  -1  21   6       11.75        4.69      5.82 o
   0  21   6        2.54        1.40      5.00 o
   1  21   6        0.42        0.60      5.22 o
   2  21   6       20.82       15.39      5.48 o
   3  21   6        5.12        7.55      5.01 o
   4  21   6        7.17        9.50      5.36 o
   5  21   6        5.54       11.41      5.53 o
  -2  22   6        2.81       -0.71      9.15 o
  -1  22   6        0.08        0.79      6.05 o
   0  22   6        8.33        1.82     13.87 o
   1  22   6        3.29       -0.32      5.47 o
   2  22   6        0.43       -3.38      9.81 o
 -15   0   7        5.03        8.47      3.45 o
 -13   0   7       19.63       18.90      4.36 o
 -11   0   7        0.86        2.98      3.11 o
  -9   0   7       11.03       10.70      2.77 o
  -7   0   7       16.03       20.33      3.06 o
  -5   0   7        2.12       -0.26      3.09 o
  -3   0   7        5.52        2.43      2.72 o
  -1   0   7      798.10      801.12     10.98 o
   1   0   7      107.85      112.96      4.03 o
   3   0   7      252.18      242.10      7.78 o
   5   0   7       33.14       41.22      4.18 o
   7   0   7       18.09       22.22      4.16 o
   9   0   7        0.16        3.61      4.78 o
  11   0   7        2.84       -2.77      4.54 o
  13   0   7        0.39        0.44      4.65 o
  15   0   7        0.01       -4.50      4.50 o
 -16   1   7        0.01       -0.40      2.19 o
 -15   1   7        1.74       -1.77      2.19 o
 -14   1   7        4.80        3.25      2.32 o
 -13   1   7        2.02        4.53      2.46 o
 -12   1   7        2.90        2.11      2.90 o
 -11   1   7        2.60        6.00      1.90 o
 -10   1   7        4.22        2.63      2.31 o
  -9   1   7        0.35       -1.41      1.71 o
  -8   1   7       12.06       14.19      2.07 o
  -7   1   7       10.73       14.23      2.08 o
  -6   1   7        8.23        5.47      2.21 o
  -5   1   7      262.62      257.44      6.06 o
  -4   1   7        1.74        4.53      2.32 o
  -3   1   7        5.75        5.27      2.06 o
  -2   1   7       90.09       95.31      3.24 o
  -1   1   7        1.37       -0.53      1.14 o
   0   1   7        0.90        0.39      1.25 o
   1   1   7       75.87       71.10      2.39 o
   2   1   7        5.63        6.49      1.75 o
   3   1   7     1663.94     1642.07     16.72 o
   4   1   7      223.57      233.23      5.32 o
   5   1   7       19.63       19.39      2.53 o
   6   1   7      135.31      144.95      5.72 o
   7   1   7       29.25       19.82      2.84 o
   8   1   7       33.55       27.74      3.91 o
   9   1   7       14.82       18.40      3.75 o
  10   1   7       13.87       10.87      3.64 o
  11   1   7        3.03        2.63      3.47 o
  12   1   7       45.21       39.20      4.56 o
  13   1   7       13.88       10.73      4.06 o
  14   1   7        0.32       -2.14      3.72 o
  15   1   7        7.58        6.99      4.11 o
  16   1   7        0.01       -3.38      3.38 o
 -16   2   7       12.03        8.96      2.44 o
 -15   2   7        4.23        3.15      3.24 o
 -14   2   7        0.29       -3.48      3.48 o
 -13   2   7        0.01        0.63      2.28 o
 -12   2   7        1.61        2.62      1.74 o
 -11   2   7        4.20        7.72      1.86 o
 -10   2   7       10.55       15.04      2.02 o
  -9   2   7        0.17       -2.16      2.16 o
  -8   2   7       34.67       32.71      2.53 o
  -7   2   7       15.75       15.24      2.47 o
  -6   2   7       79.98       91.87      3.90 o
  -5   2   7       49.11       46.97      3.24 o
  -4   2   7      128.49      133.03      4.80 o
  -3   2   7       64.72       63.90      3.22 o
  -2   2   7       76.68       72.53      2.96 o
  -1   2   7      160.54      145.79      3.11 o
   0   2   7       42.54       46.95      2.24 o
   1   2   7       11.09       10.51      1.58 o
   2   2   7      455.83      473.38      6.29 o
   3   2   7       44.68       41.40      2.74 o
   4   2   7      104.18      117.72      3.71 o
   5   2   7       68.06       61.67      3.26 o
   6   2   7      156.85      145.39      4.48 o
   7   2   7       20.45       17.40      2.83 o
   8   2   7        2.17       -2.10      3.29 o
   9   2   7       77.42       79.08      5.10 o
  10   2   7       15.07        9.87      3.44 o
  11   2   7        4.54        4.93      3.55 o
  12   2   7        2.85        7.15      4.00 o
  13   2   7        1.30       -2.53      3.71 o
  14   2   7       16.03        9.73      5.19 o
  15   2   7        3.16        0.91      3.50 o
  16   2   7        0.51       -3.20      3.52 o
 -16   3   7        0.03       -2.60      2.60 o
 -15   3   7        0.12       -2.18      2.33 o
 -14   3   7        5.85        1.31      2.41 o
 -13   3   7        3.22        2.84      2.37 o
 -12   3   7        5.29        6.28      1.87 o
 -11   3   7        3.97        0.93      1.89 o
 -10   3   7        1.15        3.37      1.82 o
  -9   3   7       17.72       14.71      2.16 o
  -8   3   7       15.53       19.20      2.32 o
  -7   3   7       16.80       16.37      2.75 o
  -6   3   7        7.88        8.10      2.53 o
  -5   3   7       25.30       22.91      2.67 o
  -4   3   7      124.36      128.77      4.74 o
  -3   3   7        6.12       10.31      2.12 o
  -2   3   7       99.12      103.51      3.60 o
  -1   3   7        1.82        0.83      1.13 o
   0   3   7        4.31        6.15      1.34 o
   1   3   7        0.00       -1.35      1.35 o
   2   3   7        1.27       -1.78      1.78 o
   3   3   7      149.57      152.07      4.07 o
   4   3   7       73.25       82.57      3.31 o
   5   3   7        0.04        3.84      1.98 o
   6   3   7       22.97       21.61      2.67 o
   7   3   7       33.95       32.58      3.19 o
   8   3   7       80.83       89.84      5.26 o
   9   3   7        3.19        1.47      3.12 o
  10   3   7        0.45       -2.65      3.14 o
  11   3   7        8.15        5.03      3.90 o
  12   3   7       35.97       43.97      5.79 o
  13   3   7       29.69       31.38      5.38 o
  14   3   7        7.43       10.66      3.78 o
  15   3   7       77.14       95.55      6.38 o
  16   3   7       63.79       79.14      7.34 o
 -16   4   7        0.31        0.32      2.71 o
 -15   4   7        5.62        8.85      3.04 o
 -14   4   7       15.19       16.77      3.26 o
 -13   4   7        0.06        3.26      3.09 o
 -12   4   7       12.59       11.22      2.16 o
 -11   4   7       75.20       71.63      3.31 o
 -10   4   7        0.81       -0.90      1.93 o
  -9   4   7        9.75        6.90      2.58 o
  -8   4   7       40.39       51.42      3.24 o
  -7   4   7       20.22       25.91      2.78 o
  -6   4   7       20.80       28.09      2.85 o
  -5   4   7       26.68       24.33      3.24 o
  -4   4   7        6.03        2.78      2.54 o
  -3   4   7        6.39        4.48      2.03 o
  -2   4   7       27.75       25.65      2.35 o
  -1   4   7       31.17       28.60      1.59 o
   0   4   7       57.02       60.60      2.26 o
   1   4   7        0.61        0.29      1.44 o
   2   4   7       32.58       24.96      2.70 o
   3   4   7       25.62       24.81      2.42 o
   4   4   7       13.31       12.40      2.20 o
   5   4   7       15.98       14.80      2.43 o
   6   4   7       25.29       19.18      2.66 o
   7   4   7       80.14       73.42      3.97 o
   8   4   7       67.55       75.88      5.71 o
   9   4   7        3.63        0.71      3.42 o
  10   4   7       31.16       34.90      5.10 o
  11   4   7        0.02        0.69      4.42 o
  12   4   7        0.66        0.43      3.57 o
  13   4   7       11.31       12.57      4.62 o
  14   4   7       25.72       25.93      6.26 o
  15   4   7        1.79       -2.28      3.45 o
  16   4   7       16.07       12.20      5.04 o
 -16   5   7        0.38       -3.38      3.38 o
 -15   5   7       18.84       13.25      4.04 o
 -14   5   7        6.41        4.62      3.79 o
 -13   5   7        2.54       -4.07      4.07 o
 -12   5   7        3.76        3.44      2.72 o
 -11   5   7       88.30       89.79      3.97 o
 -10   5   7       33.76       34.77      3.05 o
  -9   5   7       35.04       31.22      2.88 o
  -8   5   7        0.93        3.03      2.15 o
  -7   5   7        0.01       -0.91      2.34 o
  -6   5   7       69.54       64.39      3.59 o
  -5   5   7       46.69       42.53      3.36 o
  -4   5   7       30.48       27.55      3.08 o
  -3   5   7        0.07        0.61      2.04 o
  -2   5   7        3.73        1.90      1.37 o
  -1   5   7      115.48      110.32      2.63 o
   0   5   7       28.77       30.58      2.13 o
   1   5   7       16.41       17.20      2.49 o
   2   5   7       22.40       17.05      2.21 o
   3   5   7        2.11        1.67      1.95 o
   4   5   7      180.52      182.23      4.71 o
   5   5   7       40.16       33.79      2.93 o
   6   5   7        3.70        3.89      2.53 o
   7   5   7       23.93       27.18      3.24 o
   8   5   7        0.63       -3.20      3.20 o
   9   5   7       11.78        9.90      3.74 o
  10   5   7       16.22       10.91      3.90 o
  11   5   7       56.83       60.70      5.46 o
  12   5   7       29.50       31.76      4.76 o
  13   5   7       11.31        3.03      3.73 o
  14   5   7       14.31       12.93      3.84 o
  15   5   7       37.26       44.14      5.64 o
  16   5   7       15.95       27.02      5.64 o
 -16   6   7        7.01        5.65      4.86 o
 -15   6   7        1.57        1.47      3.99 o
 -14   6   7        4.04        7.91      4.34 o
 -13   6   7        6.48        7.15      3.10 o
 -12   6   7       22.88       26.82      2.80 o
 -11   6   7       22.90       23.50      2.73 o
 -10   6   7        0.05        0.19      2.19 o
  -9   6   7        0.92        0.37      2.39 o
  -8   6   7       18.00       17.00      2.56 o
  -7   6   7       95.54      105.99      4.21 o
  -6   6   7        4.80        3.85      2.27 o
  -5   6   7        1.39       -0.13      2.35 o
  -4   6   7       49.73       40.75      3.39 o
  -3   6   7       18.33       15.44      2.53 o
  -2   6   7        9.59       14.06      1.52 o
  -1   6   7        0.67        1.13      1.31 o
   0   6   7       24.50       26.10      2.03 o
   1   6   7       46.79       49.22      2.54 o
   2   6   7       86.72       83.73      3.12 o
   3   6   7       48.88       43.99      2.65 o
   4   6   7       11.39       10.43      2.16 o
   5   6   7       67.17       73.69      3.53 o
   6   6   7        2.71        0.61      2.23 o
   7   6   7        3.02        0.03      2.33 o
   8   6   7        7.90       14.80      3.51 o
   9   6   7       12.80        8.33      3.76 o
  10   6   7        0.03       -1.23      3.39 o
  11   6   7       24.30       26.83      4.56 o
  12   6   7        8.87        5.63      4.59 o
  13   6   7        0.01        2.18      4.55 o
  14   6   7       51.01       65.73     10.17 o
  15   6   7        7.58       22.46      5.23 o
  16   6   7       43.26       49.01     10.42 o
 -15   7   7       10.46        9.80      4.35 o
 -14   7   7        2.81        1.59      3.82 o
 -13   7   7        0.84       -0.46      2.97 o
 -12   7   7        1.05       -1.72      2.47 o
 -11   7   7        0.01        1.32      2.20 o
 -10   7   7        0.00        1.87      3.76 o
  -9   7   7        7.42        5.66      2.49 o
  -8   7   7       94.86      100.10      4.46 o
  -7   7   7       12.03       10.11      2.61 o
  -6   7   7        4.01        2.66      2.45 o
  -5   7   7        2.12       -1.45      2.33 o
  -4   7   7       23.62       20.17      2.93 o
  -3   7   7      100.65       92.63      5.24 o
  -2   7   7        2.62        2.17      1.48 o
  -1   7   7        0.61       -1.36      1.36 o
   0   7   7        0.24       -0.15      1.50 o
   1   7   7        6.62        7.59      1.82 o
   2   7   7      121.51      127.46      3.74 o
   3   7   7        2.00       -0.15      1.85 o
   4   7   7       16.85       18.84      2.37 o
   5   7   7        5.04        3.05      2.23 o
   6   7   7        6.05        0.36      2.31 o
   7   7   7       12.40       14.20      3.14 o
   8   7   7       17.81       19.07      4.03 o
   9   7   7        2.55        1.43      3.52 o
  10   7   7       18.27       10.75      3.89 o
  11   7   7       10.00       20.81      4.38 o
  12   7   7        0.30        3.89      4.30 o
  13   7   7        3.83       -3.34      4.35 o
  14   7   7        0.18       -2.52      4.17 o
  15   7   7        4.14        1.16      4.61 o
 -15   8   7        8.81       11.16      4.30 o
 -14   8   7       10.50       14.22      4.49 o
 -13   8   7        0.85        8.56      3.38 o
 -12   8   7       18.19       14.32      2.78 o
 -11   8   7        9.80       11.53      2.64 o
 -10   8   7        1.78        1.69      2.38 o
  -9   8   7       20.75       18.35      3.17 o
  -8   8   7        5.30        6.73      2.63 o
  -7   8   7       44.10       44.24      3.57 o
  -6   8   7        0.06       -1.69      2.25 o
  -5   8   7       99.95      105.40      6.10 o
  -4   8   7       27.50       21.91      3.07 o
  -3   8   7        6.88        8.97      2.53 o
  -2   8   7       64.96       77.00      3.53 o
  -1   8   7       27.27       26.48      1.97 o
   0   8   7        1.15        0.44      1.58 o
   1   8   7       34.86       27.23      2.32 o
   2   8   7        5.25        3.55      1.89 o
   3   8   7        8.85        7.40      2.02 o
   4   8   7        2.46        0.09      2.00 o
   5   8   7        0.00       -2.09      2.09 o
   6   8   7       27.98       26.06      3.07 o
   7   8   7        5.23        8.99      3.60 o
   8   8   7       11.71       13.53      5.80 o
   9   8   7        4.97        1.48      3.78 o
  10   8   7        7.65        7.05      3.85 o
  11   8   7        9.35        6.94      4.37 o
  12   8   7        0.73       -3.98      3.98 o
  13   8   7        7.21       -4.49      4.49 o
  14   8   7        6.07        4.08      4.40 o
  15   8   7       12.32       17.38      5.10 o
 -15   9   7        2.63       -2.45      4.89 o
 -14   9   7        0.36        0.51      6.56 o
 -13   9   7       10.77       13.65      3.96 o
 -12   9   7        0.82       -2.54      2.54 o
 -11   9   7        0.38        0.11      2.42 o
 -10   9   7        6.67        5.98      2.56 o
  -9   9   7       16.63       19.69      3.05 o
  -8   9   7        2.11        2.29      2.53 o
  -7   9   7        0.75       -0.50      2.49 o
  -6   9   7      171.53      180.07      5.91 o
  -5   9   7       54.81       49.53      3.87 o
  -4   9   7       47.34       52.02      5.63 o
  -3   9   7        1.14        2.86      2.57 o
  -2   9   7        7.03        2.39      2.47 o
  -1   9   7        1.14        1.60      1.56 o
   0   9   7       28.79       27.18      2.13 o
   1   9   7       30.60       29.76      2.27 o
   2   9   7       54.23       60.54      2.91 o
   3   9   7      215.36      186.92      4.62 o
   4   9   7        0.97       -1.32      2.05 o
   5   9   7      117.37      112.93      4.34 o
   6   9   7        0.09       -1.46      2.47 o
   7   9   7       61.61       61.22      5.12 o
   8   9   7        6.88        0.98      4.06 o
   9   9   7        4.48        4.62      4.52 o
  10   9   7        6.38       -0.73      4.17 o
  11   9   7        0.00       -4.55      5.09 o
  12   9   7        1.89       -0.10      4.39 o
  13   9   7        0.00       -1.98      4.69 o
  14   9   7        1.51       -4.12      4.12 o
  15   9   7       19.13       17.35      6.87 o
 -14  10   7        0.05       -0.72      3.80 o
 -13  10   7        3.75       10.41      3.94 o
 -12  10   7        0.75        3.97      2.72 o
 -11  10   7        0.36        1.35      2.64 o
 -10  10   7       14.80       13.39      3.11 o
  -9  10   7        0.22       -2.00      2.29 o
  -8  10   7        1.60        3.30      2.67 o
  -7  10   7       67.58       79.75      4.42 o
  -6  10   7        5.96        8.14      3.03 o
  -5  10   7       59.07       58.73      4.31 o
  -4  10   7       81.37       78.97      4.48 o
  -3  10   7        7.13        8.20      2.75 o
  -2  10   7       27.81       27.03      3.73 o
  -1  10   7       26.65       18.99      3.04 o
   0  10   7       27.87       35.87      2.41 o
   1  10   7       45.50       43.49      2.59 o
   2  10   7       27.11       31.95      2.46 o
   3  10   7       26.36       25.72      2.77 o
   4  10   7        0.08        0.53      2.17 o
   5  10   7        6.98       -0.30      2.51 o
   6  10   7        5.38        3.55      3.05 o
   7  10   7       12.10        5.24      3.64 o
   8  10   7        2.62        2.30      3.58 o
   9  10   7        0.03       -0.66      3.39 o
  10  10   7       12.40       15.60      4.62 o
  11  10   7        0.00        1.76      4.25 o
  12  10   7        4.92        5.16      4.60 o
  13  10   7        2.30        2.41      4.67 o
  14  10   7        7.44        8.06      5.00 o
 -14  11   7        0.15        0.93      3.63 o
 -13  11   7        4.33       11.49      2.93 o
 -12  11   7        0.10       -2.37      2.62 o
 -11  11   7        2.26       -2.53      2.53 o
 -10  11   7        0.35        1.17      2.71 o
  -9  11   7        7.15        6.43      2.80 o
  -8  11   7        0.81       -1.41      2.61 o
  -7  11   7       66.87       66.35      4.30 o
  -6  11   7       31.28       35.34      3.97 o
  -5  11   7        0.56        4.09      3.21 o
  -4  11   7        2.56        0.42      3.16 o
  -3  11   7       14.42       14.17      3.12 o
  -2  11   7        0.12       -0.53      2.68 o
  -1  11   7       10.15        8.36      2.27 o
   0  11   7       34.92       28.47      2.34 o
   1  11   7        0.07       -0.16      1.86 o
   2  11   7       42.98       50.94      2.87 o
   3  11   7       28.16       16.10      2.58 o
   4  11   7        6.50        5.31      2.53 o
   5  11   7        0.89        0.66      2.62 o
   6  11   7       10.46       14.02      4.21 o
   7  11   7       13.20        9.85      3.76 o
   8  11   7        3.90        3.68      3.66 o
   9  11   7        3.57        7.53      4.48 o
  10  11   7       13.35       20.10      5.26 o
  11  11   7        2.05        5.17      4.42 o
  12  11   7        3.25       -4.54      4.54 o
  13  11   7       11.89        6.46      5.46 o
  14  11   7        0.70        5.61      5.96 o
 -13  12   7        3.52        2.93      2.91 o
 -12  12   7        0.72        2.56      2.73 o
 -11  12   7        2.66       -0.32      2.82 o
 -10  12   7        3.98        4.46      2.90 o
  -9  12   7        2.42        0.46      3.44 o
  -8  12   7        0.18       -0.23      2.76 o
  -7  12   7       15.56       13.84      3.27 o
  -6  12   7        0.00        2.21      3.17 o
  -5  12   7      151.48      162.67      6.42 o
  -4  12   7        1.31        7.11      3.27 o
  -3  12   7       61.94       57.67      5.17 o
  -2  12   7       37.01       47.05      4.39 o
  -1  12   7      102.45       98.12      3.97 o
   0  12   7       29.56       32.85      2.69 o
   1  12   7       18.02       13.60      2.22 o
   2  12   7        2.88        7.10      2.24 o
   3  12   7        0.63       -0.43      2.25 o
   4  12   7        8.23        0.88      2.44 o
   5  12   7        1.27       -0.60      2.66 o
   6  12   7        0.81        3.56      3.33 o
   7  12   7        4.44        5.33      3.75 o
   8  12   7        9.50       12.55      4.57 o
   9  12   7        0.12        8.97      4.72 o
  10  12   7        1.85        8.87      4.79 o
  11  12   7        1.19       -2.20      4.25 o
  12  12   7        2.11       11.00      6.04 o
  13  12   7        2.08        1.67      5.35 o
 -12  13   7        0.10        5.56      3.09 o
 -11  13   7        1.21        0.85      2.91 o
 -10  13   7        1.80       -0.03      3.73 o
  -9  13   7       16.18       17.86      3.59 o
  -8  13   7       10.03        5.41      3.06 o
  -7  13   7       13.21       14.99      3.27 o
  -6  13   7        0.02       -2.82      2.82 o
  -5  13   7       12.71       13.50      3.58 o
  -4  13   7       23.54       23.98      4.79 o
  -3  13   7       35.66       31.22      4.13 o
  -2  13   7        0.01        0.94      3.21 o
  -1  13   7        1.39        2.28      3.35 o
   0  13   7        4.54        8.03      3.51 o
   1  13   7        3.31        3.50      2.29 o
   2  13   7       13.95       16.94      2.76 o
   3  13   7        0.59        1.76      2.48 o
   4  13   7       11.40        7.14      3.02 o
   5  13   7        5.25        7.22      3.32 o
   6  13   7       11.58       24.67      4.81 o
   7  13   7        1.92        6.12      3.66 o
   8  13   7        2.68       -0.22      3.97 o
   9  13   7       23.86       31.56      5.44 o
  10  13   7       62.52       66.49      7.00 o
  11  13   7        0.20        2.73      4.82 o
  12  13   7       47.23       51.73      6.77 o
 -12  14   7        1.12        3.98      4.20 o
 -11  14   7        0.17        6.77      3.14 o
 -10  14   7        1.86        1.98      4.17 o
  -9  14   7        0.23        4.00      3.10 o
  -8  14   7        1.37       -2.91      2.91 o
  -7  14   7        4.33        5.25      3.26 o
  -6  14   7        2.01        3.03      3.21 o
  -5  14   7        3.57        1.99      3.19 o
  -4  14   7        3.34        5.56      3.81 o
  -3  14   7        1.26        1.29      3.12 o
  -2  14   7        0.12       -1.41      3.34 o
  -1  14   7       17.24        5.84      3.65 o
   0  14   7       10.87       11.55      2.99 o
   1  14   7        9.82        8.67      2.86 o
   2  14   7       18.58       24.85      3.69 o
   3  14   7        0.50        2.93      3.00 o
   4  14   7       21.65       20.79      3.70 o
   5  14   7        5.70       13.28      3.85 o
   6  14   7        6.56        8.34      6.01 o
   7  14   7        1.13       -2.66      4.13 o
   8  14   7       63.50       60.31      6.71 o
   9  14   7        1.93       10.49      5.11 o
  10  14   7        9.93       20.72      8.27 o
  11  14   7        0.59       -2.03      4.82 o
  12  14   7        0.03        0.06      7.22 o
 -11  15   7        0.15        0.74      3.25 o
 -10  15   7        0.76       -2.95      2.95 o
  -9  15   7        0.91        2.83      3.45 o
  -8  15   7        9.05        8.60      3.55 o
  -7  15   7        5.94        2.00      3.20 o
  -6  15   7        3.20        5.07      3.18 o
  -5  15   7        1.78        1.55      4.40 o
  -4  15   7       16.04       13.75      4.32 o
  -3  15   7       18.07       19.27      4.19 o
  -2  15   7        4.20        1.32      3.93 o
  -1  15   7       18.04       11.27      4.45 o
   0  15   7        0.82        2.17      3.72 o
   1  15   7        1.85        3.25      3.66 o
   2  15   7        0.01        5.04      4.26 o
   3  15   7       35.90       47.20      5.16 o
   4  15   7       43.26       43.13      5.15 o
   5  15   7        1.02        5.51      5.77 o
   6  15   7        0.88       -0.58      4.17 o
   7  15   7        0.68        0.62      4.73 o
   8  15   7        4.33        2.44      4.76 o
   9  15   7       23.45       22.41      5.62 o
  10  15   7       44.00       50.26      6.68 o
  11  15   7        0.15        0.81      5.00 o
 -10  16   7        1.03        5.55      3.88 o
  -9  16   7        3.26        3.16      3.41 o
  -8  16   7        0.79       -1.27      3.11 o
  -7  16   7        0.02       -1.26      3.21 o
  -6  16   7        6.59        6.40      3.85 o
  -5  16   7       16.37       24.15      4.37 o
  -4  16   7       42.09       44.32      5.09 o
  -3  16   7       64.54       79.87     10.11 o
  -2  16   7       65.04       79.40      7.73 o
  -1  16   7       61.24       72.25      6.62 o
   0  16   7       49.82       44.59      8.35 o
   1  16   7        1.64        2.10      4.87 o
   2  16   7        4.53        4.18      5.82 o
   3  16   7        0.72        2.03      4.25 o
   4  16   7       31.36       43.45      7.33 o
   5  16   7        0.34       -1.71      4.61 o
   6  16   7        0.21       -2.14      4.47 o
   7  16   7       26.27       25.36      5.88 o
   8  16   7       12.97       11.97      5.29 o
   9  16   7        2.62       10.89      6.44 o
  10  16   7       27.99       24.21      6.24 o
  -8  17   7        0.04        0.59      3.15 o
  -7  17   7        3.06        9.31      3.65 o
  -6  17   7        0.02        3.00      3.52 o
  -5  17   7        0.80       -0.06      4.07 o
  -4  17   7        3.50        1.14      6.23 o
  -3  17   7        0.44       -2.01      5.19 o
  -2  17   7        5.47        7.30      5.16 o
  -1  17   7       68.05       72.34      7.84 o
   0  17   7       20.75       28.37      6.93 o
   1  17   7       73.55       86.37      8.45 o
   2  17   7       43.73       49.47      6.22 o
   3  17   7        1.17       -0.36      4.43 o
   4  17   7        0.78       -1.15      4.52 o
   5  17   7        0.73       -4.47      4.47 o
   6  17   7        4.06        0.66      4.89 o
   7  17   7        0.03       -3.87      4.70 o
   8  17   7        2.63       -4.48      4.83 o
  -7  18   7        0.04       -3.63      3.63 o
  -6  18   7        0.32        6.73      3.98 o
  -5  18   7       12.13       17.13      5.71 o
  -4  18   7       26.16       24.56      5.47 o
  -3  18   7       32.84       39.83      5.99 o
  -2  18   7        5.96        3.94      5.22 o
  -1  18   7        3.62       -2.58      5.12 o
   0  18   7       30.35       34.71     10.57 o
   1  18   7        3.37       12.05      5.93 o
   2  18   7       17.06       20.35      5.96 o
   3  18   7        0.97       -2.08      4.66 o
   4  18   7        6.96        9.56      5.21 o
   5  18   7        0.00       -2.24      4.62 o
   6  18   7        4.10        3.58      5.09 o
   7  18   7        0.35        4.28      5.05 o
  -5  19   7        8.14       13.08      5.40 o
  -4  19   7       40.17       33.20      5.95 o
  -3  19   7       13.85        4.52      5.25 o
  -2  19   7        9.96       14.45      6.45 o
  -1  19   7        4.67        4.88      5.85 o
   0  19   7       11.57        2.86      7.88 o
   1  19   7        0.42       -7.99      8.99 o
   2  19   7        0.64        2.54      7.81 o
   3  19   7       51.98       62.87      8.64 o
   4  19   7        2.63       -1.08      5.05 o
   5  19   7       12.08       21.00      6.03 o
   0  20   7        4.11        9.45     11.08 o
 -14   0   8        0.10        4.99      5.89 o
 -12   0   8        0.04       -2.53      5.32 o
 -10   0   8       27.33       40.41      8.51 o
  -8   0   8        7.83        8.46      4.28 o
  -6   0   8       17.65       10.75      4.50 o
  -4   0   8       32.16       16.67      4.11 o
  -2   0   8      158.21      164.54     19.31 o
   0   0   8       41.33       32.45      3.71 o
   2   0   8       36.36       34.92      3.54 o
   4   0   8       40.53       55.95      4.89 o
   6   0   8      206.28      189.74      9.37 o
   8   0   8       23.23       26.23     11.28 o
  10   0   8        0.38       -5.44      5.44 o
  12   0   8        0.16       -3.56      6.72 o
  14   0   8        6.97       10.88      7.83 o
 -14   1   8        0.00       -3.36      3.59 o
 -13   1   8        8.16       17.69      4.34 o
 -12   1   8        5.90       -0.14      3.97 o
 -11   1   8       14.25       19.49      3.03 o
 -10   1   8        0.01       -3.00      3.00 o
  -9   1   8       14.22       12.84      3.52 o
  -8   1   8       34.69       39.08      3.80 o
  -7   1   8        0.88        1.32      2.72 o
  -6   1   8        1.34        1.66      3.10 o
  -5   1   8       57.05       49.52      4.17 o
  -4   1   8       45.04       38.23      3.94 o
  -3   1   8        0.08        4.47      2.89 o
  -2   1   8        2.96       -0.88      2.73 o
  -1   1   8       12.63        6.63      2.98 o
   0   1   8       30.31       26.86      2.97 o
   1   1   8       11.37       11.79      1.91 o
   2   1   8        5.51        2.30      1.89 o
   3   1   8      149.86      156.91      4.26 o
   4   1   8       43.82       50.11      3.29 o
   5   1   8      114.78       98.39      4.35 o
   6   1   8        5.46        0.49      3.05 o
   7   1   8       34.29       31.32      5.22 o
   8   1   8        0.05        6.85      4.42 o
   9   1   8        3.83        6.08      4.55 o
  10   1   8        0.58       -0.75      4.33 o
  11   1   8        3.26       -5.57      5.57 o
  12   1   8        9.58        5.23      5.16 o
  13   1   8        3.38       -1.05      5.48 o
  14   1   8        0.48        2.87      4.86 o
 -14   2   8        0.63       -3.11      3.84 o
 -13   2   8        4.15        7.31      4.07 o
 -12   2   8        0.29       -3.85      3.85 o
 -11   2   8        7.88        6.38      2.70 o
 -10   2   8        3.72        1.51      2.67 o
  -9   2   8        5.91        5.59      2.76 o
  -8   2   8       42.23       45.19      4.53 o
  -7   2   8        6.51        3.41      3.10 o
  -6   2   8       19.76       22.52      3.36 o
  -5   2   8        2.51        4.33      3.12 o
  -4   2   8        7.16        3.06      2.76 o
  -3   2   8       12.25       13.40      3.02 o
  -2   2   8        3.03       -1.97      2.70 o
  -1   2   8       21.03       22.00      3.52 o
   0   2   8       18.45       20.50      2.36 o
   1   2   8       30.65       32.46      2.27 o
   2   2   8        7.28        5.65      1.99 o
   3   2   8        0.00        2.60      2.10 o
   4   2   8       35.99       52.15      3.39 o
   5   2   8       53.16       56.85      3.74 o
   6   2   8      172.48      180.91      6.07 o
   7   2   8        7.42       13.10      4.51 o
   8   2   8       24.43       25.78      5.18 o
   9   2   8        0.45        5.86      4.43 o
  10   2   8        0.09       -3.35      4.39 o
  11   2   8        4.19       10.41      4.62 o
  12   2   8       12.03        6.65      5.68 o
  13   2   8        1.19       -0.98      5.71 o
  14   2   8        0.17       -5.18      5.18 o
 -14   3   8        0.14        2.77      3.94 o
 -13   3   8        1.19       -1.79      4.52 o
 -12   3   8        5.55        2.30      4.11 o
 -11   3   8        0.22        1.52      2.47 o
 -10   3   8        5.23       10.89      2.80 o
  -9   3   8        0.86       -0.68      2.51 o
  -8   3   8       29.57       32.42      3.52 o
  -7   3   8        8.21        9.66      3.41 o
  -6   3   8       21.39       18.24      3.72 o
  -5   3   8       20.71       15.26      3.34 o
  -4   3   8        0.29        0.11      3.07 o
  -3   3   8        0.00        6.15      3.04 o
  -2   3   8        0.39        2.82      2.90 o
  -1   3   8        0.23        1.37      2.82 o
   0   3   8        5.07        3.78      1.99 o
   1   3   8        3.28        6.60      1.81 o
   2   3   8        0.85       -0.93      1.80 o
   3   3   8       24.49       18.25      2.59 o
   4   3   8      147.01      150.39      4.89 o
   5   3   8      219.80      242.94      6.18 o
   6   3   8       19.02       19.27      3.32 o
   7   3   8        3.13        4.71      4.27 o
   8   3   8       40.77       60.31      6.19 o
   9   3   8       42.23       54.41      6.27 o
  10   3   8        3.38        2.01      5.22 o
  11   3   8        1.51        4.42      5.88 o
  12   3   8       23.63       38.04      7.16 o
  13   3   8       16.90       20.03      5.66 o
  14   3   8        0.05       -4.91      4.91 o
 -14   4   8        0.15        9.50      6.10 o
 -13   4   8        0.01        1.77      4.06 o
 -12   4   8        5.35        6.96      3.29 o
 -11   4   8       12.01       13.71      3.10 o
 -10   4   8       39.28       41.55      3.66 o
  -9   4   8       19.33       19.63      3.22 o
  -8   4   8        8.34        6.16      2.83 o
  -7   4   8       28.92       30.14      3.56 o
  -6   4   8       40.38       44.85      3.96 o
  -5   4   8        0.28       -0.31      2.99 o
  -4   4   8        0.35        1.91      3.26 o
  -3   4   8       50.29       39.81      4.42 o
  -2   4   8       58.94       64.04      5.13 o
  -1   4   8        9.46        8.85      3.42 o
   0   4   8        5.02        1.61      2.01 o
   1   4   8        0.51        0.07      1.80 o
   2   4   8        2.51       -0.20      2.03 o
   3   4   8        4.47        0.83      2.24 o
   4   4   8       36.26       37.92      3.28 o
   5   4   8       62.33       56.57      3.92 o
   6   4   8        0.60        2.90      3.05 o
   7   4   8       25.92       25.43      5.94 o
   8   4   8       13.26       13.24      5.59 o
   9   4   8       16.67       17.82      5.58 o
  10   4   8        0.94        5.28      6.64 o
  11   4   8       80.12      109.92      7.89 o
  12   4   8       45.42       69.97      7.31 o
  13   4   8       98.35      116.45     15.90 o
  14   4   8        0.24       -1.76      5.03 o
 -13   5   8        6.25        9.07      4.18 o
 -12   5   8        1.44        0.56      3.04 o
 -11   5   8        2.60        4.99      2.65 o
 -10   5   8        1.75        3.81      2.67 o
  -9   5   8       16.07       13.06      3.14 o
  -8   5   8        6.08        6.53      3.08 o
  -7   5   8        3.41        7.57      2.95 o
  -6   5   8       14.41       12.17      4.37 o
  -5   5   8        0.80       -2.13      2.65 o
  -4   5   8        2.67        1.67      2.76 o
  -3   5   8        0.78       -2.31      2.72 o
  -2   5   8        1.13       -3.04      3.04 o
  -1   5   8        1.47       -1.98      3.14 o
   0   5   8       26.49       28.33      3.89 o
   1   5   8        1.60        1.32      2.96 o
   2   5   8       41.13       34.97      2.91 o
   3   5   8        1.74       -2.35      2.35 o
   4   5   8        0.81        1.27      2.69 o
   5   5   8        2.98        5.74      3.10 o
   6   5   8        5.76       14.36      3.45 o
   7   5   8       68.40       72.56      7.44 o
   8   5   8       11.09       25.53      5.86 o
   9   5   8       31.25       38.11      6.60 o
  10   5   8        2.44        2.06      4.38 o
  11   5   8       10.50       20.23      5.60 o
  12   5   8        0.42        2.45      4.70 o
  13   5   8        9.72       16.54      5.85 o
 -13   6   8        0.77       -3.84      4.01 o
 -12   6   8        0.21       -0.43      3.18 o
 -11   6   8        9.29       13.71      3.67 o
 -10   6   8       23.49       24.40      3.99 o
  -9   6   8        0.50       -2.47      2.47 o
  -8   6   8        0.20        4.19      2.73 o
  -7   6   8       13.78        9.88      3.05 o
  -6   6   8        3.15        1.46      2.80 o
  -5   6   8        3.23       -0.83      3.22 o
  -4   6   8        3.45       -2.47      2.99 o
  -3   6   8        7.55        4.14      3.90 o
  -2   6   8       11.58       10.21      3.58 o
  -1   6   8        0.31       -2.30      2.92 o
   0   6   8        5.79        2.11      2.24 o
   1   6   8       17.08       15.26      2.78 o
   2   6   8        0.01       -1.09      2.03 o
   3   6   8        1.53       -2.10      2.10 o
   4   6   8        7.30        5.81      3.14 o
   5   6   8       99.47      111.72      4.94 o
   6   6   8       59.13       82.73      5.51 o
   7   6   8        6.90        3.79      4.15 o
   8   6   8        0.16       -3.92      3.92 o
   9   6   8        4.86        7.48      4.63 o
  10   6   8        5.60       13.92      5.00 o
  11   6   8       44.78       53.67      6.68 o
  12   6   8        0.02       -4.28      4.46 o
  13   6   8       62.14       65.59      8.42 o
 -13   7   8        7.55        8.49      4.66 o
 -12   7   8        4.91        7.17      3.54 o
 -11   7   8       10.92       14.61      3.20 o
 -10   7   8        4.87        2.69      3.07 o
  -9   7   8        0.15       -2.73      2.73 o
  -8   7   8       17.78       16.70      3.41 o
  -7   7   8        0.00        3.01      2.83 o
  -6   7   8       31.95       26.22      3.66 o
  -5   7   8        4.93        2.06      3.17 o
  -4   7   8        0.45       -2.90      2.90 o
  -3   7   8       16.40       12.64      3.69 o
  -2   7   8       36.08       36.25      5.64 o
  -1   7   8       19.09       21.53      3.98 o
   0   7   8       28.86       40.08      6.43 o
   1   7   8        3.33       -1.55      3.88 o
   2   7   8        2.42        0.92      2.41 o
   3   7   8        1.53       -0.50      2.56 o
   4   7   8        0.38        0.80      2.76 o
   5   7   8       69.30       81.08      4.86 o
   6   7   8       57.70       52.20      5.64 o
   7   7   8        4.20       -3.25      3.94 o
   8   7   8        2.81        8.08      4.46 o
   9   7   8       21.85       20.29      5.20 o
  10   7   8        0.41       -4.21      4.21 o
  11   7   8       12.76       12.14      5.08 o
  12   7   8        7.61        3.60      5.84 o
  13   7   8        0.03       -3.72      4.86 o
 -12   8   8        1.34       -2.91      3.27 o
 -11   8   8        6.54        8.31      5.59 o
 -10   8   8        6.44        9.06      3.04 o
  -9   8   8       26.39       28.85      3.72 o
  -8   8   8        0.60       -0.44      2.94 o
  -7   8   8        7.44        7.62      3.24 o
  -6   8   8        4.58       -2.67      2.80 o
  -5   8   8        7.90        7.34      3.51 o
  -4   8   8        0.04       -2.32      3.13 o
  -3   8   8       10.33        7.06      4.48 o
  -2   8   8       14.68        7.98      3.66 o
  -1   8   8        0.00        2.11      3.29 o
   0   8   8        0.13        3.17      3.45 o
   1   8   8        2.74        4.16      2.76 o
   2   8   8       13.51       13.89      3.05 o
   3   8   8        9.58        8.33      3.28 o
   4   8   8        0.65       -2.80      2.90 o
   5   8   8        0.72       -1.92      3.06 o
   6   8   8       10.39        7.90      4.14 o
   7   8   8        0.06       -2.22      3.89 o
   8   8   8       34.50       40.45      5.73 o
   9   8   8        1.60       -0.66      4.41 o
  10   8   8       10.73       13.98      5.05 o
  11   8   8       14.26       11.07      5.52 o
  12   8   8        7.25        3.69      4.95 o
 -12   9   8        1.19        1.52      2.92 o
 -11   9   8       11.93       14.45      3.30 o
 -10   9   8        0.28       -3.31      3.31 o
  -9   9   8       33.78       33.98      3.92 o
  -8   9   8        4.47        6.24      3.09 o
  -7   9   8        0.58        2.12      3.42 o
  -6   9   8       12.46       18.55      3.53 o
  -5   9   8        3.09       -3.07      3.07 o
  -4   9   8        3.07        4.09      3.45 o
  -3   9   8        3.35        8.97      4.18 o
  -2   9   8        7.98        9.11      3.65 o
  -1   9   8       36.37       36.85      4.73 o
   0   9   8       61.96       53.64      5.17 o
   1   9   8        1.29        0.00      2.74 o
   2   9   8       11.16        4.41      2.72 o
   3   9   8        7.90        2.63      3.47 o
   4   9   8       11.24       12.16      3.80 o
   5   9   8        0.34       -0.44      3.16 o
   6   9   8        9.79        2.90      4.28 o
   7   9   8        2.42        1.09      4.26 o
   8   9   8        0.59       -3.08      5.16 o
   9   9   8        2.39        6.12      4.68 o
  10   9   8        0.14       -3.44      4.72 o
  11   9   8       25.03       45.14      6.47 o
  12   9   8       17.87       27.46      6.03 o
 -11  10   8        0.94        0.46      2.91 o
 -10  10   8        7.09        7.60      3.14 o
  -9  10   8        8.95        4.65      3.17 o
  -8  10   8        0.12        6.54      3.23 o
  -7  10   8       73.44       65.92      4.83 o
  -6  10   8        0.00       -0.47      3.01 o
  -5  10   8        7.07       10.46      3.80 o
  -4  10   8        1.53        1.00      3.44 o
  -3  10   8        2.18        2.90      3.60 o
  -2  10   8        0.51       -3.57      3.57 o
  -1  10   8       14.45       12.21      6.19 o
   0  10   8       10.89        4.26      3.69 o
   1  10   8        5.88        2.44      3.34 o
   2  10   8        0.12       -1.53      2.61 o
   3  10   8        0.27       -2.16      3.82 o
   4  10   8        0.01        1.67      3.44 o
   5  10   8        0.48        0.29      4.11 o
   6  10   8        0.34       -0.34      4.15 o
   7  10   8       12.68        2.47      4.49 o
   8  10   8        2.30       10.12      4.60 o
   9  10   8        3.09        2.97      5.65 o
  10  10   8        3.38        7.02      5.16 o
  11  10   8        1.68        4.24      4.92 o
 -11  11   8        0.86        1.40      3.45 o
 -10  11   8        3.02        0.62      2.86 o
  -9  11   8        7.53       12.35      4.29 o
  -8  11   8       22.17       18.90      3.75 o
  -7  11   8        1.12        2.01      3.22 o
  -6  11   8       25.08       31.40      4.20 o
  -5  11   8       43.86       52.49      5.07 o
  -4  11   8       49.49       55.69      5.32 o
  -3  11   8       46.47       41.23      4.88 o
  -2  11   8       20.09       19.90      4.22 o
  -1  11   8       20.49       34.05      4.77 o
   0  11   8        5.99       -1.16      3.41 o
   1  11   8       47.01       47.80      5.39 o
   2  11   8        4.51       14.22      3.88 o
   3  11   8        2.64        3.45      3.80 o
   4  11   8        0.00       -0.62      3.71 o
   5  11   8       13.92       23.30      5.06 o
   6  11   8       33.99       47.96      6.07 o
   7  11   8        7.42        0.38      4.57 o
   8  11   8        0.14       -0.14      4.81 o
   9  11   8       14.75       13.46      7.97 o
  10  11   8       18.27       18.99      5.66 o
  11  11   8        9.59       -1.81      5.02 o
 -10  12   8        3.48        1.69      3.08 o
  -9  12   8        0.07        2.73      3.21 o
  -8  12   8       62.37       70.65      5.14 o
  -7  12   8       31.77       42.10      4.43 o
  -6  12   8        7.27        9.39      3.67 o
  -5  12   8       61.81       71.15      5.66 o
  -4  12   8       11.14        9.20      3.87 o
  -3  12   8        1.79        1.02      3.61 o
  -2  12   8        0.02       -1.34      3.51 o
  -1  12   8       15.61       14.24      4.20 o
   0  12   8        1.22       -0.87      3.73 o
   1  12   8        0.15        3.47      3.87 o
   2  12   8       37.70       33.32      4.74 o
   3  12   8        0.33        2.71      3.76 o
   4  12   8        4.57       16.88      4.67 o
   5  12   8        0.54       10.24      4.71 o
   6  12   8       19.72       16.61      6.37 o
   7  12   8        1.46        9.55      4.96 o
   8  12   8       38.35       52.30      6.63 o
   9  12   8       34.21       39.09      6.37 o
  10  12   8        1.94        1.45      5.19 o
  -9  13   8        0.10        2.18      3.23 o
  -8  13   8        1.10        1.77      4.19 o
  -7  13   8        0.30        1.00      3.28 o
  -6  13   8       12.10       16.66      3.81 o
  -5  13   8        0.06       -1.17      3.42 o
  -4  13   8       10.33       15.01      4.34 o
  -3  13   8        1.68        5.63      4.88 o
  -2  13   8        7.87        4.62      3.80 o
  -1  13   8        2.29       -1.65      3.76 o
   0  13   8        1.50       -3.60      3.60 o
   1  13   8        0.56       -3.87      3.87 o
   2  13   8       18.17       15.01      5.42 o
   3  13   8        3.06        6.92      4.54 o
   4  13   8       19.01       25.04      5.46 o
   5  13   8        6.14       10.27      4.96 o
   6  13   8        4.22        0.57      4.55 o
   7  13   8       78.76       91.00      7.91 o
   8  13   8        6.29       13.14      5.47 o
   9  13   8       31.78       34.33      6.46 o
  -8  14   8        2.41        6.25      3.63 o
  -7  14   8        7.26       11.54      3.80 o
  -6  14   8        7.25       14.22      3.92 o
  -5  14   8        6.25        2.69      3.88 o
  -4  14   8        0.16        4.79      3.87 o
  -3  14   8        0.49        2.94      3.73 o
  -2  14   8        1.79        1.18      3.86 o
  -1  14   8        6.54        4.91      4.15 o
   0  14   8        0.11        2.26      4.10 o
   1  14   8       15.38       19.54      6.55 o
   2  14   8       10.60        5.66     11.13 o
   3  14   8       12.69       15.98      8.91 o
   4  14   8        0.94        5.71      4.84 o
   5  14   8       46.36       45.44      6.28 o
   6  14   8        8.25       12.58      5.37 o
   7  14   8        2.83        4.84      5.08 o
   8  14   8        3.78       19.70      5.72 o
  -7  15   8       41.75       47.37      5.32 o
  -6  15   8       17.26       20.78      4.28 o
  -5  15   8        0.56        2.54      3.85 o
  -4  15   8        0.45        0.11      3.86 o
  -3  15   8        3.74        2.77      4.60 o
  -2  15   8        2.84        5.62      4.55 o
  -1  15   8        0.63       -4.41      5.45 o
   0  15   8        7.26       16.63      5.96 o
   1  15   8       41.40       56.01      9.04 o
   2  15   8        1.34        6.76      6.57 o
   3  15   8       22.78       22.66      9.75 o
   4  15   8        0.26        2.84      4.99 o
   5  15   8       27.19       21.73      5.65 o
   6  15   8        1.82       -2.16      4.79 o
   7  15   8       81.36      101.30      8.21 o
  -5  16   8        1.18        3.55      4.94 o
  -4  16   8        1.79        1.05      4.30 o
  -3  16   8        0.08       -1.80      5.88 o
  -2  16   8        0.59        8.91      4.83 o
  -1  16   8        0.01       -4.32      4.32 o
   0  16   8        4.68        0.44      5.59 o
   1  16   8       30.00       41.35     14.13 o
   2  16   8        1.18        6.20      6.71 o
   3  16   8        0.51        3.10      5.73 o
   4  16   8        4.30        1.37      5.85 o
   5  16   8       11.31       10.39      5.65 o
  -2  17   8        5.07        2.50      7.42 o
  -1  17   8        7.37        7.19      5.83 o
   0  17   8        0.15        2.01      5.59 o
   1  17   8       14.97       23.11      7.77 o
   2  17   8        7.85        7.25      7.31 o
 -11   0   9        1.55       -2.03      3.86 o
  -9   0   9       15.74       21.52      7.49 o
  -7   0   9        2.61        5.88      4.50 o
  -5   0   9        6.38        5.02      4.50 o
  -3   0   9        5.17        7.24      4.80 o
  -1   0   9       22.10       15.50      6.49 o
   1   0   9        2.33       10.93      7.77 o
   3   0   9       11.35       -2.86      6.28 o
   5   0   9        0.76        0.64      5.89 o
   7   0   9       19.43       28.31      8.14 o
   9   0   9        7.24       15.34      7.67 o
  11   0   9       23.32       19.65      8.55 o
 -11   1   9        0.24        3.58      3.34 o
 -10   1   9        0.04        0.92      2.84 o
  -9   1   9        2.66        4.42      3.56 o
  -8   1   9        1.21        3.86      3.59 o
  -7   1   9        2.13        3.48      3.17 o
  -6   1   9        7.74        0.92      3.16 o
  -5   1   9        0.03        1.90      3.14 o
  -4   1   9        0.81       -0.99      2.96 o
  -3   1   9        8.58        7.74      3.61 o
  -2   1   9        0.00       -2.64      3.82 o
  -1   1   9       10.40        9.88      4.26 o
   0   1   9        9.05        6.89      4.22 o
   1   1   9        4.76        8.79      4.39 o
   2   1   9       10.72        8.59      8.64 o
   3   1   9        0.09       -1.51      4.30 o
   4   1   9       25.58       26.80      5.29 o
   5   1   9        0.43       -3.12      4.14 o
   6   1   9       12.46        8.97      4.68 o
   7   1   9       14.17       11.53      4.90 o
   8   1   9        0.84       -3.48      4.39 o
   9   1   9        5.82        5.28      5.08 o
  10   1   9        0.28       -4.52      4.52 o
  11   1   9        2.85        7.15      5.31 o
 -11   2   9        3.43        2.71      3.51 o
 -10   2   9        3.24        3.06      2.92 o
  -9   2   9        0.09        2.83      2.91 o
  -8   2   9        0.00       -1.39      3.92 o
  -7   2   9        0.21       -0.20      3.62 o
  -6   2   9        0.17        4.22      3.83 o
  -5   2   9        0.74        6.03      3.22 o
  -4   2   9        7.20        3.12      3.22 o
  -3   2   9       13.87       10.09      3.81 o
  -2   2   9       22.97       30.87      4.58 o
  -1   2   9        1.15       -1.70      3.82 o
   0   2   9       59.51       59.92      6.03 o
   1   2   9       45.62       64.07      6.60 o
   2   2   9       30.06       30.80      5.62 o
   3   2   9       23.10       19.06      6.15 o
   4   2   9       16.05       24.00      5.22 o
   5   2   9       10.45       15.08      4.73 o
   6   2   9       18.41       13.30      4.91 o
   7   2   9        8.86        6.73      4.76 o
   8   2   9       15.50       21.35      5.55 o
   9   2   9       18.31       18.25      5.68 o
  10   2   9       16.94        6.51      6.05 o
  11   2   9        0.01       -1.44      5.79 o
 -11   3   9        3.33       -0.99      6.54 o
 -10   3   9        1.14        0.85      2.89 o
  -9   3   9        6.64        5.60      3.13 o
  -8   3   9        3.51       -0.34      3.00 o
  -7   3   9        0.01        3.32      3.18 o
  -6   3   9        1.70       -0.33      3.44 o
  -5   3   9        2.27       -2.10      3.58 o
  -4   3   9        4.68       -0.91      3.65 o
  -3   3   9        0.07        3.26      4.29 o
  -2   3   9        2.55       -1.89      3.76 o
  -1   3   9        6.84       11.57      4.38 o
   0   3   9        5.75        3.90      4.27 o
   1   3   9        2.94        0.56      4.19 o
   2   3   9       58.09       71.71      6.80 o
   3   3   9        2.49        9.28      5.96 o
   4   3   9        4.12        1.39      4.39 o
   5   3   9       36.46       27.10      6.63 o
   6   3   9        8.24       -2.17      4.30 o
   7   3   9        3.25       -4.33      4.33 o
   8   3   9        4.46        1.07      5.44 o
   9   3   9       18.46       10.33      6.26 o
  10   3   9        4.81        0.35      5.96 o
  11   3   9        3.25       -4.01      7.00 o
 -10   4   9        1.39       -0.84      3.53 o
  -9   4   9        8.35        7.12      3.42 o
  -8   4   9        4.90        2.76      3.14 o
  -7   4   9        5.85        4.47      3.22 o
  -6   4   9        0.25        2.53      3.18 o
  -5   4   9       11.00        8.66      3.43 o
  -4   4   9        0.27        4.57      4.11 o
  -3   4   9        0.03        0.98      3.98 o
  -2   4   9       19.65       18.94      5.01 o
  -1   4   9        2.25        5.30      4.55 o
   0   4   9        2.37       -4.91      4.91 o
   1   4   9        0.60        1.74      5.15 o
   2   4   9        8.57        8.50      5.74 o
   3   4   9        0.06       -1.39      5.16 o
   4   4   9       73.04       73.49      7.56 o
   5   4   9       12.58       12.49      5.55 o
   6   4   9        3.85        5.98      5.55 o
   7   4   9        0.28        4.56      5.50 o
   8   4   9       15.09       13.58      6.45 o
   9   4   9       11.11       15.63      7.50 o
  10   4   9       23.83       24.75      6.02 o
 -10   5   9        3.44        3.40      3.04 o
  -9   5   9        8.30        5.08      3.25 o
  -8   5   9        1.43        5.86      3.27 o
  -7   5   9        6.64        9.98      3.34 o
  -6   5   9        0.00       -2.87      2.87 o
  -5   5   9        1.12       -3.96      4.30 o
  -4   5   9        2.47        5.87      3.67 o
  -3   5   9        0.69       -0.93      3.42 o
  -2   5   9        5.87        0.32      3.57 o
  -1   5   9       13.16       10.04      4.22 o
   0   5   9       76.36       84.34      8.40 o
   1   5   9       59.92       73.65      8.18 o
   2   5   9       54.10       59.53      7.83 o
   3   5   9      102.97      130.53     11.52 o
   4   5   9       18.42       21.35      5.77 o
   5   5   9        1.90       -4.20      6.80 o
   6   5   9        2.33        5.30      4.83 o
   7   5   9        0.32        0.68      4.51 o
   8   5   9       46.56       54.44     11.19 o
   9   5   9        9.79       11.67      5.47 o
  10   5   9       32.23       34.80      6.43 o
 -10   6   9        9.40       12.19      4.35 o
  -9   6   9        0.19       -2.97      2.97 o
  -8   6   9       22.90       24.74      3.89 o
  -7   6   9        0.06       -1.45      3.10 o
  -6   6   9        1.57        2.51      3.13 o
  -5   6   9        0.68        1.32      3.11 o
  -4   6   9        0.00       -2.68      3.39 o
  -3   6   9        1.44       -0.74      4.06 o
  -2   6   9        6.71        4.50      3.76 o
  -1   6   9        3.32       10.07      4.07 o
   0   6   9        3.96        6.17      3.88 o
   1   6   9       17.97       24.91      5.21 o
   2   6   9       49.50       43.04      5.98 o
   3   6   9        0.00       -3.63      6.32 o
   4   6   9        0.00        2.26      4.41 o
   5   6   9       10.03       13.40      4.85 o
   6   6   9       45.18       54.62      6.45 o
   7   6   9        1.96       -2.80      4.19 o
   8   6   9        1.36       -1.93      4.77 o
   9   6   9        9.59        6.30      5.46 o
  10   6   9        9.63        6.84      6.32 o
  -9   7   9        4.61        1.45      3.13 o
  -8   7   9        0.17        4.49      3.68 o
  -7   7   9        0.99        5.68      3.26 o
  -6   7   9        0.49       -0.24      3.03 o
  -5   7   9        0.63       -2.93      3.09 o
  -4   7   9        4.84        8.28      3.73 o
  -3   7   9        0.01        6.71      3.60 o
  -2   7   9        0.11        2.29      3.59 o
  -1   7   9        0.04        3.16      3.79 o
   0   7   9        1.24        4.84      4.18 o
   1   7   9        1.13        0.76      3.77 o
   2   7   9        5.62       12.38      4.58 o
   3   7   9        6.11        6.19      9.81 o
   4   7   9       10.79       18.25      7.36 o
   5   7   9        8.50       15.77      6.65 o
   6   7   9        6.56        9.81      4.91 o
   7   7   9       10.31        6.90      4.94 o
   8   7   9       25.51       27.17      5.85 o
   9   7   9        3.44       -1.63      4.91 o
  -9   8   9        5.77       -1.54      3.88 o
  -8   8   9        1.85       -2.78      2.84 o
  -7   8   9        9.60       16.29      3.74 o
  -6   8   9        0.11        2.59      3.21 o
  -5   8   9        0.10       -2.90      3.14 o
  -4   8   9        7.03        9.66      3.73 o
  -3   8   9        0.47        0.61      3.61 o
  -2   8   9        0.91        0.25      3.64 o
  -1   8   9        1.40       -3.46      3.46 o
   0   8   9        2.76        0.78      6.49 o
   1   8   9        3.87       16.08      4.34 o
   2   8   9       42.33       42.57      5.86 o
   3   8   9        0.06       -5.06      5.06 o
   4   8   9        1.83        0.88      4.77 o
   5   8   9       24.30       26.38      5.59 o
   6   8   9        0.20        0.14      4.74 o
   7   8   9       43.57       63.00      7.00 o
   8   8   9        0.13        8.25      5.27 o
   9   8   9       16.37       23.68      6.96 o
  -8   9   9        5.63        8.67      3.45 o
  -7   9   9        2.49       -2.50      3.33 o
  -6   9   9        3.35        4.42      3.42 o
  -5   9   9        1.40       -0.23      3.70 o
  -4   9   9        2.51       -0.19      3.56 o
  -3   9   9        0.57       -2.97      3.41 o
  -2   9   9        2.46        4.22      3.94 o
  -1   9   9        5.78        1.54      3.96 o
   0   9   9       22.95       25.35      7.56 o
   1   9   9        9.33       13.04      4.31 o
   2   9   9        0.17       -1.96      4.30 o
   3   9   9        5.06       -4.38      4.38 o
   4   9   9       15.61        8.72      5.42 o
   5   9   9       15.18       12.46      4.88 o
   6   9   9        3.19       -2.41      4.94 o
   7   9   9        3.04       -4.83      4.83 o
   8   9   9       16.08       19.69      5.80 o
  -7  10   9        0.76       -3.21      3.21 o
  -6  10   9       22.93       31.62      4.50 o
  -5  10   9       16.15       18.45      4.41 o
  -4  10   9        7.68       -0.81      4.77 o
  -3  10   9        0.61       -3.47      3.47 o
  -2  10   9        2.43       -4.27      4.27 o
  -1  10   9        0.05        0.14      3.95 o
   0  10   9        6.80        2.66      4.03 o
   1  10   9        3.83        2.15      5.05 o
   2  10   9       25.21       29.66      6.14 o
   3  10   9        2.01        3.82      5.09 o
   4  10   9       10.81       13.55      6.01 o
   5  10   9        0.00       -3.52      5.19 o
   6  10   9        0.82       -4.12      4.86 o
   7  10   9        0.02       -3.66      4.98 o
  -6  11   9        5.21        4.51      3.61 o
  -5  11   9        0.13       -1.91      3.89 o
  -4  11   9        2.87       -0.41      6.55 o
  -3  11   9        2.09       -3.04      5.53 o
  -2  11   9        3.31        5.12      4.43 o
  -1  11   9        3.10        1.74      4.05 o
   0  11   9        0.11       -2.75      4.07 o
   1  11   9        1.25       -4.67      4.67 o
   2  11   9        2.57        2.47      5.01 o
   3  11   9        7.58        5.43      7.22 o
   4  11   9        9.95       19.46     12.55 o
   5  11   9       28.07       26.80      6.75 o
   6  11   9        1.70        7.12      5.19 o
  -5  12   9        7.33       -6.20     10.06 o
  -4  12   9        0.08       -3.62      3.62 o
  -3  12   9        3.15       -3.72      6.56 o
  -2  12   9        1.97        2.41      6.08 o
  -1  12   9        0.30        5.63      4.41 o
   0  12   9        0.04        7.45      4.77 o
   1  12   9        2.58       -4.65      4.65 o
   2  12   9        3.93       -1.15      6.12 o
   3  12   9       21.37       28.33     12.96 o
   4  12   9        9.28       15.95      7.86 o
   5  12   9       16.16       26.83     11.79 o
  -2  13   9       10.96       14.28      5.01 o
  -1  13   9       30.76       26.62      5.54 o
   0  13   9       19.51       18.58     11.48 o
   1  13   9        3.58        6.71      9.91 o
   2  13   9       46.11       44.72      8.64 o
  -4   0  10        1.77        2.19      5.10 o
  -2   0  10        9.73       11.04      5.65 o
   0   0  10       14.60       10.98      7.37 o
   2   0  10        0.27       -1.12      7.72 o
   4   0  10       29.59       29.47     11.08 o
  -5   1  10        1.28        4.05      3.88 o
  -4   1  10        0.14        2.90      3.69 o
  -3   1  10        4.85        6.56      3.86 o
  -2   1  10        2.41        6.11      4.35 o
  -1   1  10        0.03       -0.16      4.40 o
   0   1  10        4.72        2.69      5.50 o
   1   1  10        2.08        5.11      5.19 o
   2   1  10       20.29       20.79      6.93 o
   3   1  10        4.72        6.76      9.66 o
   4   1  10        0.67       -3.13      6.10 o
   5   1  10        0.90       -2.44      6.75 o
  -5   2  10        1.80        2.86      4.38 o
  -4   2  10        0.46       -3.98      4.07 o
  -3   2  10       13.78       19.12      7.49 o
  -2   2  10        4.74        4.08      4.32 o
  -1   2  10        8.20       10.37      4.51 o
   0   2  10        3.31        2.44      4.96 o
   1   2  10       26.67       27.86      6.05 o
   2   2  10        7.98       15.94      6.46 o
   3   2  10        0.05        4.80      6.25 o
   4   2  10        2.20        2.18     10.47 o
   5   2  10        0.35        2.48      7.08 o
  -5   3  10       11.74       12.64      4.19 o
  -4   3  10        4.02        1.46      4.40 o
  -3   3  10        0.05       -0.66      4.21 o
  -2   3  10        0.44        1.08      5.04 o
  -1   3  10        0.99        5.94      4.97 o
   0   3  10       11.94       19.26      6.57 o
   1   3  10       19.17       15.32      6.98 o
   2   3  10        2.03       -2.95      8.03 o
   3   3  10        0.47       -7.52      7.52 o
   4   3  10       20.63       21.44     10.87 o
   5   3  10        5.64       13.72     10.67 o
  -4   4  10        0.74        8.22      3.99 o
  -3   4  10       45.47       52.87      9.42 o
  -2   4  10       20.90       24.15      5.43 o
  -1   4  10       14.31       13.88      5.65 o
   0   4  10        5.33        6.88      8.71 o
   1   4  10       13.98       15.02      6.78 o
   2   4  10       15.43       19.62      9.45 o
   3   4  10        5.01       23.38      9.86 o
   4   4  10        0.60        4.07      9.15 o
  -4   5  10       24.07       27.05      8.10 o
  -3   5  10       11.13       12.66      4.42 o
  -2   5  10       31.04       34.80      5.43 o
  -1   5  10       14.77       15.64      4.84 o
   0   5  10       11.65        9.49      9.20 o
   1   5  10        1.75        0.99      5.31 o
   2   5  10        5.30        7.85      6.04 o
   3   5  10        4.73        2.68      5.89 o
   4   5  10        4.37       10.77      8.94 o
  -3   6  10        4.71        8.95      6.51 o
  -2   6  10        6.72        6.30      4.34 o
  -1   6  10        0.17        5.27      4.29 o
   0   6  10       45.66       44.03      5.86 o
   1   6  10        1.83        7.93      5.47 o
   2   6  10        2.30        3.91      5.71 o
   3   6  10       12.18       25.81      9.86 o
  -1   7  10        9.28       10.16     11.28 o
   0   7  10        2.78       -3.02      6.26 o
   1   7  10        1.41        4.17     10.16 o
 
